# Supplementary material for: Localizing Tortoise Nests by Neural Networks
Source: PLoS One. 2016 Mar 17;11(3):e0151168. doi: 10.1371/journal.pone.0151168 (PMC4795789; doi:10.1371/journal.pone.0151168)
Supplement: S1 Dataset — (ZIP) [file pone.0151168.s005.zip]

Archive with 1,155 entries (866 files):
- Train Validation pattern/
- Train Validation pattern/T00/
- Train Validation pattern/T00/mote00.txt
- Train Validation pattern/T00/mote01.txt
- Train Validation pattern/T00/task00.txt
- Train Validation pattern/T01/
- Train Validation pattern/T01/mote00.txt
- Train Validation pattern/T01/mote01.txt
- Train Validation pattern/T01/task00.txt
- Train Validation pattern/T010/
- Train Validation pattern/T010/mote00.txt
- Train Validation pattern/T010/mote01.txt
- Train Validation pattern/T010/task00.txt
- Train Validation pattern/T0100/
- Train Validation pattern/T0100/mote00.txt
- Train Validation pattern/T0100/mote01.txt
- Train Validation pattern/T0100/task00.txt
- Train Validation pattern/T0101/
- Train Validation pattern/T0101/mote00.txt
- Train Validation pattern/T0101/mote01.txt
- Train Validation pattern/T0101/task00.txt
- Train Validation pattern/T0102/
- Train Validation pattern/T0102/mote00.txt
- Train Validation pattern/T0102/mote01.txt
- Train Validation pattern/T0102/task00.txt
- Train Validation pattern/T0103/
- Train Validation pattern/T0103/mote00.txt
- Train Validation pattern/T0103/mote01.txt
- Train Validation pattern/T0103/task00.txt
- Train Validation pattern/T0104/
- Train Validation pattern/T0104/mote00.txt
- Train Validation pattern/T0104/mote01.txt
- Train Validation pattern/T0104/task00.txt
- Train Validation pattern/T0105/
- Train Validation pattern/T0105/mote00.txt
- Train Validation pattern/T0105/mote01.txt
- Train Validation pattern/T0105/task00.txt
- Train Validation pattern/T0106/
- Train Validation pattern/T0106/mote00.txt
- Train Validation pattern/T0106/mote01.txt
- Train Validation pattern/T0106/task00.txt
- Train Validation pattern/T0107/
- Train Validation pattern/T0107/mote00.txt
- Train Validation pattern/T0107/mote01.txt
- Train Validation pattern/T0107/task00.txt
- Train Validation pattern/T0108/
- Train Validation pattern/T0108/mote00.txt
- Train Validation pattern/T0108/mote01.txt
- Train Validation pattern/T0108/task00.txt
- Train Validation pattern/T0109/
- Train Validation pattern/T0109/mote00.txt
- Train Validation pattern/T0109/mote01.txt
- Train Validation pattern/T0109/task00.txt
- Train Validation pattern/T011/
- Train Validation pattern/T011/mote00.txt
- Train Validation pattern/T011/mote01.txt
- Train Validation pattern/T011/task00.txt
- Train Validation pattern/T0110/
- Train Validation pattern/T0110/mote00.txt
- Train Validation pattern/T0110/mote01.txt
- Train Validation pattern/T0110/task00.txt
- Train Validation pattern/T0111/
- Train Validation pattern/T0111/mote00.txt
- Train Validation pattern/T0111/mote01.txt
- Train Validation pattern/T0111/task00.txt
- Train Validation pattern/T0112/
- Train Validation pattern/T0112/mote00.txt
- Train Validation pattern/T0112/mote01.txt
- Train Validation pattern/T0112/task00.txt
- Train Validation pattern/T0113/
- Train Validation pattern/T0113/mote00.txt
- Train Validation pattern/T0113/mote01.txt
- Train Validation pattern/T0113/task00.txt
- Train Validation pattern/T0114/
- Train Validation pattern/T0114/mote00.txt
- Train Validation pattern/T0114/mote01.txt
- Train Validation pattern/T0114/task00.txt
- Train Validation pattern/T0115/
- Train Validation pattern/T0115/mote00.txt
- Train Validation pattern/T0115/mote01.txt
- Train Validation pattern/T0115/task00.txt
- Train Validation pattern/T0116/
- Train Validation pattern/T0116/mote00.txt
- Train Validation pattern/T0116/mote01.txt
- Train Validation pattern/T0116/task00.txt
- Train Validation pattern/T0117/
- Train Validation pattern/T0117/mote00.txt
- Train Validation pattern/T0117/mote01.txt
- Train Validation pattern/T0117/task00.txt
- Train Validation pattern/T0118/
- Train Validation pattern/T0118/mote00.txt
- Train Validation pattern/T0118/mote01.txt
- Train Validation pattern/T0118/task00.txt
- Train Validation pattern/T0119/
- Train Validation pattern/T0119/mote00.txt
- Train Validation pattern/T0119/mote01.txt
- Train Validation pattern/T0119/task00.txt
- Train Validation pattern/T012/
- Train Validation pattern/T012/mote00.txt
- Train Validation pattern/T012/mote01.txt
- Train Validation pattern/T012/task00.txt
- Train Validation pattern/T0120/
- Train Validation pattern/T0120/mote00.txt
- Train Validation pattern/T0120/mote01.txt
- Train Validation pattern/T0120/task00.txt
- Train Validation pattern/T0121/
- Train Validation pattern/T0121/mote00.txt
- Train Validation pattern/T0121/mote01.txt
- Train Validation pattern/T0121/task00.txt
- Train Validation pattern/T0122/
- Train Validation pattern/T0122/mote00.txt
- Train Validation pattern/T0122/mote01.txt
- Train Validation pattern/T0122/task00.txt
- Train Validation pattern/T0123/
- Train Validation pattern/T0123/mote00.txt
- Train Validation pattern/T0123/mote01.txt
- Train Validation pattern/T0123/task00.txt
- Train Validation pattern/T0124/
- Train Validation pattern/T0124/mote00.txt
- Train Validation pattern/T0124/mote01.txt
- Train Validation pattern/T0124/task00.txt
- Train Validation pattern/T0125/
- Train Validation pattern/T0125/mote00.txt
- Train Validation pattern/T0125/mote01.txt
- Train Validation pattern/T0125/task00.txt
- Train Validation pattern/T0126/
- Train Validation pattern/T0126/mote00.txt
- Train Validation pattern/T0126/mote01.txt
- Train Validation pattern/T0126/task00.txt
- Train Validation pattern/T0127/
- Train Validation pattern/T0127/mote00.txt
- Train Validation pattern/T0127/mote01.txt
- Train Validation pattern/T0127/task00.txt
- Train Validation pattern/T0128/
- Train Validation pattern/T0128/mote00.txt
- Train Validation pattern/T0128/mote01.txt
- Train Validation pattern/T0128/task00.txt
- Train Validation pattern/T0129/
- Train Validation pattern/T0129/mote00.txt
- Train Validation pattern/T0129/mote01.txt
- Train Validation pattern/T0129/task00.txt
- Train Validation pattern/T013/
- Train Validation pattern/T013/mote00.txt
- Train Validation pattern/T013/mote01.txt
- Train Validation pattern/T013/task00.txt
- Train Validation pattern/T0130/
- Train Validation pattern/T0130/mote00.txt
- Train Validation pattern/T0130/mote01.txt
- Train Validation pattern/T0130/task00.txt
- Train Validation pattern/T014/
- Train Validation pattern/T014/mote00.txt
- Train Validation pattern/T014/mote01.txt
- Train Validation pattern/T014/task00.txt
- Train Validation pattern/T015/
- Train Validation pattern/T015/mote00.txt
- Train Validation pattern/T015/mote01.txt
- Train Validation pattern/T015/task00.txt
- Train Validation pattern/T016/
- Train Validation pattern/T016/mote00.txt
- Train Validation pattern/T016/mote01.txt
- Train Validation pattern/T016/task00.txt
- Train Validation pattern/T017/
- Train Validation pattern/T017/mote00.txt
- Train Validation pattern/T017/mote01.txt
- Train Validation pattern/T017/task00.txt
- Train Validation pattern/T018/
- Train Validation pattern/T018/mote00.txt
- Train Validation pattern/T018/mote01.txt
- Train Validation pattern/T018/task00.txt
- Train Validation pattern/T019/
- Train Validation pattern/T019/mote00.txt
- Train Validation pattern/T019/mote01.txt
- Train Validation pattern/T019/task00.txt
- Train Validation pattern/T02/
- Train Validation pattern/T02/mote00.txt
- Train Validation pattern/T02/mote01.txt
- Train Validation pattern/T02/task00.txt
- Train Validation pattern/T020/
- Train Validation pattern/T020/mote00.txt
- Train Validation pattern/T020/mote01.txt
- Train Validation pattern/T020/task00.txt
- Train Validation pattern/T021/
- Train Validation pattern/T021/mote00.txt
- Train Validation pattern/T021/mote01.txt
- Train Validation pattern/T021/task00.txt
- Train Validation pattern/T022/
- Train Validation pattern/T022/mote00.txt
- Train Validation pattern/T022/mote01.txt
- Train Validation pattern/T022/task00.txt
- Train Validation pattern/T023/
- Train Validation pattern/T023/mote00.txt
- Train Validation pattern/T023/mote01.txt
- Train Validation pattern/T023/task00.txt
- Train Validation pattern/T024/
- Train Validation pattern/T024/mote00.txt
- Train Validation pattern/T024/mote01.txt
- Train Validation pattern/T024/task00.txt
- Train Validation pattern/T025/
- Train Validation pattern/T025/mote00.txt
- Train Validation pattern/T025/mote01.txt
- Train Validation pattern/T025/task00.txt
- Train Validation pattern/T026/
- Train Validation pattern/T026/mote00.txt
- Train Validation pattern/T026/mote01.txt
- Train Validation pattern/T026/task00.txt
- Train Validation pattern/T027/
- Train Validation pattern/T027/mote00.txt
- Train Validation pattern/T027/mote01.txt
- Train Validation pattern/T027/task00.txt
- Train Validation pattern/T028/
- Train Validation pattern/T028/mote00.txt
- Train Validation pattern/T028/mote01.txt
- Train Validation pattern/T028/task00.txt
- Train Validation pattern/T029/
- Train Validation pattern/T029/mote00.txt
- Train Validation pattern/T029/mote01.txt
- Train Validation pattern/T029/task00.txt
- Train Validation pattern/T03/
- Train Validation pattern/T03/mote00.txt
- Train Validation pattern/T03/mote01.txt
- Train Validation pattern/T03/task00.txt
- Train Validation pattern/T030/
- Train Validation pattern/T030/mote00.txt
- Train Validation pattern/T030/mote01.txt
- Train Validation pattern/T030/task00.txt
- Train Validation pattern/T031/
- Train Validation pattern/T031/mote00.txt
- Train Validation pattern/T031/mote01.txt
- Train Validation pattern/T031/task00.txt
- Train Validation pattern/T032/
- Train Validation pattern/T032/mote00.txt
- Train Validation pattern/T032/mote01.txt
- Train Validation pattern/T032/task00.txt
- Train Validation pattern/T033/
- Train Validation pattern/T033/mote00.txt
- Train Validation pattern/T033/mote01.txt
- Train Validation pattern/T033/task00.txt
- Train Validation pattern/T034/
- Train Validation pattern/T034/mote00.txt
- Train Validation pattern/T034/mote01.txt
- Train Validation pattern/T034/task00.txt
- Train Validation pattern/T035/
- Train Validation pattern/T035/mote00.txt
- Train Validation pattern/T035/mote01.txt
- Train Validation pattern/T035/task00.txt
- Train Validation pattern/T036/
- Train Validation pattern/T036/mote00.txt
- Train Validation pattern/T036/mote01.txt
- Train Validation pattern/T036/task00.txt
- Train Validation pattern/T037/
- Train Validation pattern/T037/mote00.txt
- Train Validation pattern/T037/mote01.txt
- Train Validation pattern/T037/task00.txt
- Train Validation pattern/T038/
- Train Validation pattern/T038/mote00.txt
- Train Validation pattern/T038/mote01.txt
- Train Validation pattern/T038/task00.txt
- Train Validation pattern/T039/
- Train Validation pattern/T039/mote00.txt
- Train Validation pattern/T039/mote01.txt
- Train Validation pattern/T039/task00.txt
- Train Validation pattern/T04/
- Train Validation pattern/T04/mote00.txt
- Train Validation pattern/T04/mote01.txt
- Train Validation pattern/T04/task00.txt
- Train Validation pattern/T040/
- Train Validation pattern/T040/mote00.txt
- Train Validation pattern/T040/mote01.txt
- Train Validation pattern/T040/task00.txt
- Train Validation pattern/T041/
- Train Validation pattern/T041/mote00.txt
- Train Validation pattern/T041/mote01.txt
- Train Validation pattern/T041/task00.txt
- Train Validation pattern/T042/
- Train Validation pattern/T042/mote00.txt
- Train Validation pattern/T042/mote01.txt
- Train Validation pattern/T042/task00.txt
- Train Validation pattern/T043/
- Train Validation pattern/T043/mote00.txt
- Train Validation pattern/T043/mote01.txt
- Train Validation pattern/T043/task00.txt
- Train Validation pattern/T044/
- Train Validation pattern/T044/mote00.txt
- Train Validation pattern/T044/mote01.txt
- Train Validation pattern/T044/task00.txt
- Train Validation pattern/T045/
- Train Validation pattern/T045/mote00.txt
- Train Validation pattern/T045/mote01.txt
- Train Validation pattern/T045/task00.txt
- Train Validation pattern/T046/
- Train Validation pattern/T046/mote00.txt
- Train Validation pattern/T046/mote01.txt
- Train Validation pattern/T046/task00.txt
- Train Validation pattern/T047/
- Train Validation pattern/T047/mote00.txt
- Train Validation pattern/T047/mote01.txt
- Train Validation pattern/T047/task00.txt
- Train Validation pattern/T048/
- Train Validation pattern/T048/mote00.txt
- Train Validation pattern/T048/mote01.txt
[truncated: 855 more entries]
