# Supplementary material for: Localizing Tortoise Nests by Neural Networks
Source: PLoS One. 2016 Mar 17;11(3):e0151168. doi: 10.1371/journal.pone.0151168 (PMC4795789; doi:10.1371/journal.pone.0151168)
Supplement: S1 Dataset — (ZIP) [file pone.0151168.s005.zip › Train Validation pattern/T00/mote00.txt]

#Sensor: sensor01
#[ temp , accel ]
0	48.000000
1	47.000000
2	50.000000
3	54.000000
4	60.000000
5	70.000000
6	70.000000
7	70.000000
8	69.000000
9	68.000000
10	69.000000
11	68.000000
12	69.000000
13	67.000000
14	67.000000
15	66.000000
16	67.000000
17	67.000000
18	73.000000
19	70.000000
20	68.000000
21	67.000000
22	68.000000
23	67.000000
24	67.000000
25	67.000000
26	66.000000
27	67.000000
28	63.000000
29	66.000000
30	66.000000
31	67.000000
32	68.000000
33	67.000000
34	66.000000
35	67.000000
36	68.000000
37	66.000000
38	62.000000
39	58.000000
40	59.000000
41	52.000000
42	48.000000
43	47.000000
44	47.000000
45	47.000000
46	47.000000
47	47.000000
48	46.000000
49	46.000000
50	46.000000
51	46.000000
52	47.000000
53	46.000000
54	47.000000
55	47.000000
56	47.000000
57	49.000000
58	48.000000
59	49.000000
60	52.000000
61	57.000000
62	64.000000
63	68.000000
64	70.000000
65	70.000000
66	70.000000
67	68.000000
68	68.000000
69	68.000000
70	66.000000
71	68.000000
72	67.000000
73	64.000000
74	66.000000
75	68.000000
76	68.000000
77	66.000000
78	68.000000
79	63.000000
80	66.000000
81	66.000000
82	68.000000
83	69.000000
84	61.000000
85	65.000000
86	60.000000
87	55.000000
88	49.000000
89	48.000000
