# Supplementary material for: Localizing Tortoise Nests by Neural Networks
Source: PLoS One. 2016 Mar 17;11(3):e0151168. doi: 10.1371/journal.pone.0151168 (PMC4795789; doi:10.1371/journal.pone.0151168)
Supplement: S1 Dataset — (ZIP) [file pone.0151168.s005.zip › Train Validation pattern/T01/mote00.txt]

#Sensor: sensor01
#[ temp , accel ]
0	48.000000
1	51.000000
2	58.000000
3	60.000000
4	63.000000
5	69.000000
6	70.000000
7	69.000000
8	68.000000
9	68.000000
10	71.000000
11	67.000000
12	67.000000
13	68.000000
14	68.000000
15	65.000000
16	66.000000
17	67.000000
18	64.000000
19	65.000000
20	66.000000
21	65.000000
22	65.000000
23	69.000000
24	63.000000
25	63.000000
26	61.000000
27	57.000000
28	51.000000
29	50.000000
30	47.000000
31	48.000000
32	47.000000
33	47.000000
34	47.000000
35	47.000000
36	47.000000
37	47.000000
38	46.000000
39	46.000000
40	47.000000
41	48.000000
42	47.000000
43	46.000000
44	47.000000
45	47.000000
46	46.000000
47	47.000000
48	47.000000
49	47.000000
50	47.000000
51	47.000000
52	47.000000
53	47.000000
54	47.000000
55	47.000000
56	51.000000
57	52.000000
58	60.000000
59	68.000000
60	70.000000
61	71.000000
62	71.000000
63	70.000000
64	68.000000
65	67.000000
66	69.000000
67	68.000000
68	68.000000
69	69.000000
70	67.000000
71	68.000000
72	67.000000
73	67.000000
74	67.000000
75	65.000000
76	65.000000
77	67.000000
78	64.000000
79	65.000000
80	68.000000
81	67.000000
82	68.000000
83	70.000000
84	64.000000
85	63.000000
86	60.000000
87	59.000000
88	55.000000
89	50.000000
