# Supplementary material for: Localizing Tortoise Nests by Neural Networks
Source: PLoS One. 2016 Mar 17;11(3):e0151168. doi: 10.1371/journal.pone.0151168 (PMC4795789; doi:10.1371/journal.pone.0151168)
Supplement: S1 Dataset — (ZIP) [file pone.0151168.s005.zip › Train Validation pattern/T010/mote00.txt]

#Sensor: sensor01
#[ temp , accel ]
0	46.000000
1	46.000000
2	46.000000
3	48.000000
4	51.000000
5	58.000000
6	65.000000
7	70.000000
8	72.000000
9	71.000000
10	70.000000
11	71.000000
12	70.000000
13	67.000000
14	68.000000
15	69.000000
16	70.000000
17	67.000000
18	68.000000
19	74.000000
20	68.000000
21	69.000000
22	67.000000
23	70.000000
24	68.000000
25	68.000000
26	58.000000
27	60.000000
28	60.000000
29	56.000000
30	51.000000
31	47.000000
32	47.000000
33	47.000000
34	47.000000
35	47.000000
36	57.000000
37	47.000000
38	47.000000
39	47.000000
40	48.000000
41	47.000000
42	47.000000
43	47.000000
44	47.000000
45	46.000000
46	46.000000
47	46.000000
48	46.000000
49	53.000000
50	54.000000
51	59.000000
52	65.000000
53	70.000000
54	71.000000
55	70.000000
56	70.000000
57	68.000000
58	67.000000
59	68.000000
60	68.000000
61	68.000000
62	68.000000
63	68.000000
64	68.000000
65	69.000000
66	68.000000
67	67.000000
68	69.000000
69	68.000000
70	66.000000
71	66.000000
72	68.000000
73	68.000000
74	66.000000
75	68.000000
76	69.000000
77	60.000000
78	62.000000
79	59.000000
80	56.000000
81	48.000000
82	47.000000
83	47.000000
84	47.000000
85	46.000000
86	46.000000
87	46.000000
88	48.000000
89	48.000000
