# Supplementary material for: Localizing Tortoise Nests by Neural Networks
Source: PLoS One. 2016 Mar 17;11(3):e0151168. doi: 10.1371/journal.pone.0151168 (PMC4795789; doi:10.1371/journal.pone.0151168)
Supplement: S1 Dataset — (ZIP) [file pone.0151168.s005.zip › Train Validation pattern/T0100/mote00.txt]

#Sensor: sensor01
#[ temp , accel ]
0	28.000000
1	22.000000
2	29.000000
3	30.000000
4	29.000000
5	29.000000
6	29.000000
7	29.000000
8	29.000000
9	29.000000
10	29.000000
11	28.000000
12	38.000000
13	34.000000
14	29.000000
15	45.000000
16	56.000000
17	60.000000
18	59.000000
19	60.000000
20	59.000000
21	59.000000
22	58.000000
23	58.000000
24	53.000000
25	48.000000
26	53.000000
27	44.000000
28	31.000000
29	28.000000
30	28.000000
31	26.000000
32	28.000000
33	26.000000
34	29.000000
35	28.000000
36	27.000000
37	28.000000
38	36.000000
39	35.000000
40	32.000000
41	40.000000
42	57.000000
43	58.000000
44	59.000000
45	58.000000
46	58.000000
47	58.000000
48	58.000000
49	58.000000
50	58.000000
51	58.000000
52	57.000000
53	58.000000
54	59.000000
55	59.000000
56	58.000000
57	57.000000
58	57.000000
59	57.000000
60	57.000000
61	54.000000
62	49.000000
63	52.000000
64	29.000000
65	27.000000
66	28.000000
67	26.000000
68	28.000000
69	28.000000
70	28.000000
71	28.000000
72	28.000000
73	28.000000
74	28.000000
75	29.000000
76	29.000000
77	29.000000
78	29.000000
79	28.000000
80	28.000000
81	29.000000
82	29.000000
83	29.000000
84	28.000000
85	28.000000
86	28.000000
87	29.000000
88	29.000000
89	29.000000
