# Supplementary material for: Localizing Tortoise Nests by Neural Networks
Source: PLoS One. 2016 Mar 17;11(3):e0151168. doi: 10.1371/journal.pone.0151168 (PMC4795789; doi:10.1371/journal.pone.0151168)
Supplement: S1 Dataset — (ZIP) [file pone.0151168.s005.zip › Train Validation pattern/T0101/mote00.txt]

#Sensor: sensor01
#[ temp , accel ]
0	29.000000
1	29.000000
2	29.000000
3	28.000000
4	27.000000
5	29.000000
6	34.000000
7	30.000000
8	45.000000
9	57.000000
10	60.000000
11	60.000000
12	59.000000
13	59.000000
14	59.000000
15	58.000000
16	56.000000
17	59.000000
18	50.000000
19	47.000000
20	55.000000
21	31.000000
22	28.000000
23	28.000000
24	28.000000
25	27.000000
26	28.000000
27	28.000000
28	28.000000
29	28.000000
30	28.000000
31	28.000000
32	30.000000
33	28.000000
34	38.000000
35	37.000000
36	29.000000
37	61.000000
38	58.000000
39	35.000000
40	59.000000
41	59.000000
42	59.000000
43	58.000000
44	58.000000
45	57.000000
46	58.000000
47	57.000000
48	58.000000
49	59.000000
50	58.000000
51	59.000000
52	67.000000
53	58.000000
54	57.000000
55	53.000000
56	58.000000
57	57.000000
58	48.000000
59	49.000000
60	52.000000
61	32.000000
62	29.000000
63	29.000000
64	29.000000
65	29.000000
66	28.000000
67	29.000000
68	29.000000
69	29.000000
70	28.000000
71	32.000000
72	30.000000
73	29.000000
74	28.000000
75	29.000000
76	29.000000
77	30.000000
78	29.000000
79	30.000000
80	29.000000
81	27.000000
82	29.000000
83	31.000000
84	29.000000
85	30.000000
86	29.000000
87	29.000000
88	25.000000
89	29.000000
