# Supplementary material for: Localizing Tortoise Nests by Neural Networks
Source: PLoS One. 2016 Mar 17;11(3):e0151168. doi: 10.1371/journal.pone.0151168 (PMC4795789; doi:10.1371/journal.pone.0151168)
Supplement: S1 Dataset — (ZIP) [file pone.0151168.s005.zip › Train Validation pattern/T0102/mote00.txt]

#Sensor: sensor01
#[ temp , accel ]
0	52.000000
1	52.000000
2	28.000000
3	26.000000
4	27.000000
5	26.000000
6	27.000000
7	27.000000
8	26.000000
9	27.000000
10	29.000000
11	32.000000
12	42.000000
13	33.000000
14	29.000000
15	55.000000
16	62.000000
17	63.000000
18	62.000000
19	61.000000
20	61.000000
21	61.000000
22	57.000000
23	59.000000
24	60.000000
25	61.000000
26	59.000000
27	59.000000
28	60.000000
29	58.000000
30	59.000000
31	48.000000
32	59.000000
33	50.000000
34	31.000000
35	30.000000
36	24.000000
37	29.000000
38	32.000000
39	31.000000
40	30.000000
41	31.000000
42	31.000000
43	31.000000
44	31.000000
45	32.000000
46	32.000000
47	44.000000
48	37.000000
49	42.000000
50	56.000000
51	60.000000
52	62.000000
53	62.000000
54	60.000000
55	61.000000
56	59.000000
57	59.000000
58	59.000000
59	60.000000
60	57.000000
61	56.000000
62	56.000000
63	57.000000
64	55.000000
65	52.000000
66	51.000000
67	49.000000
68	33.000000
69	31.000000
70	30.000000
71	29.000000
72	30.000000
73	30.000000
74	31.000000
75	31.000000
76	30.000000
77	31.000000
78	31.000000
79	30.000000
80	28.000000
81	31.000000
82	29.000000
83	37.000000
84	32.000000
85	52.000000
86	63.000000
87	64.000000
88	63.000000
89	64.000000
