# Supplementary material for: Localizing Tortoise Nests by Neural Networks
Source: PLoS One. 2016 Mar 17;11(3):e0151168. doi: 10.1371/journal.pone.0151168 (PMC4795789; doi:10.1371/journal.pone.0151168)
Supplement: S1 Dataset — (ZIP) [file pone.0151168.s005.zip › Train Validation pattern/T0103/mote00.txt]

#Sensor: sensor01
#[ temp , accel ]
0	27.000000
1	29.000000
2	30.000000
3	30.000000
4	31.000000
5	30.000000
6	31.000000
7	30.000000
8	30.000000
9	30.000000
10	31.000000
11	31.000000
12	29.000000
13	33.000000
14	36.000000
15	29.000000
16	32.000000
17	57.000000
18	59.000000
19	59.000000
20	59.000000
21	59.000000
22	59.000000
23	59.000000
24	59.000000
25	58.000000
26	59.000000
27	57.000000
28	60.000000
29	62.000000
30	66.000000
31	58.000000
32	60.000000
33	72.000000
34	59.000000
35	58.000000
36	59.000000
37	57.000000
38	58.000000
39	41.000000
40	64.000000
41	50.000000
42	32.000000
43	29.000000
44	26.000000
45	28.000000
46	31.000000
47	28.000000
48	28.000000
49	29.000000
50	41.000000
51	32.000000
52	28.000000
53	42.000000
54	60.000000
55	59.000000
56	59.000000
57	58.000000
58	58.000000
59	57.000000
60	57.000000
61	60.000000
62	58.000000
63	58.000000
64	59.000000
65	59.000000
66	57.000000
67	59.000000
68	51.000000
69	60.000000
70	57.000000
71	29.000000
72	30.000000
73	29.000000
74	29.000000
75	28.000000
76	29.000000
77	30.000000
78	30.000000
79	30.000000
80	30.000000
81	31.000000
82	30.000000
83	35.000000
84	31.000000
85	53.000000
86	58.000000
87	63.000000
88	61.000000
89	61.000000
