# Supplementary material for: Localizing Tortoise Nests by Neural Networks
Source: PLoS One. 2016 Mar 17;11(3):e0151168. doi: 10.1371/journal.pone.0151168 (PMC4795789; doi:10.1371/journal.pone.0151168)
Supplement: S1 Dataset — (ZIP) [file pone.0151168.s005.zip › Train Validation pattern/T0104/mote00.txt]

#Sensor: sensor01
#[ temp , accel ]
0	37.000000
1	28.000000
2	26.000000
3	30.000000
4	28.000000
5	28.000000
6	27.000000
7	30.000000
8	30.000000
9	31.000000
10	30.000000
11	31.000000
12	30.000000
13	31.000000
14	31.000000
15	32.000000
16	30.000000
17	34.000000
18	30.000000
19	27.000000
20	48.000000
21	58.000000
22	59.000000
23	59.000000
24	59.000000
25	59.000000
26	58.000000
27	59.000000
28	59.000000
29	59.000000
30	60.000000
31	42.000000
32	59.000000
33	60.000000
34	59.000000
35	58.000000
36	68.000000
37	58.000000
38	59.000000
39	59.000000
40	56.000000
41	47.000000
42	52.000000
43	52.000000
44	56.000000
45	39.000000
46	28.000000
47	27.000000
48	27.000000
49	28.000000
50	28.000000
51	29.000000
52	38.000000
53	29.000000
54	36.000000
55	30.000000
56	32.000000
57	57.000000
58	59.000000
59	59.000000
60	58.000000
61	58.000000
62	57.000000
63	58.000000
64	58.000000
65	57.000000
66	58.000000
67	60.000000
68	59.000000
69	60.000000
70	59.000000
71	57.000000
72	54.000000
73	55.000000
74	34.000000
75	30.000000
76	30.000000
77	25.000000
78	29.000000
79	29.000000
80	30.000000
81	30.000000
82	30.000000
83	29.000000
84	30.000000
85	31.000000
86	39.000000
87	30.000000
88	33.000000
89	55.000000
