# Supplementary material for: Localizing Tortoise Nests by Neural Networks
Source: PLoS One. 2016 Mar 17;11(3):e0151168. doi: 10.1371/journal.pone.0151168 (PMC4795789; doi:10.1371/journal.pone.0151168)
Supplement: S1 Dataset — (ZIP) [file pone.0151168.s005.zip › Train Validation pattern/T0105/mote00.txt]

#Sensor: sensor01
#[ temp , accel ]
0	34.000000
1	30.000000
2	30.000000
3	25.000000
4	29.000000
5	29.000000
6	30.000000
7	30.000000
8	30.000000
9	29.000000
10	30.000000
11	31.000000
12	39.000000
13	30.000000
14	33.000000
15	55.000000
16	62.000000
17	62.000000
18	62.000000
19	61.000000
20	60.000000
21	61.000000
22	60.000000
23	59.000000
24	58.000000
25	58.000000
26	59.000000
27	58.000000
28	57.000000
29	57.000000
30	57.000000
31	57.000000
32	57.000000
33	57.000000
34	57.000000
35	57.000000
36	57.000000
37	57.000000
38	56.000000
39	52.000000
40	49.000000
41	51.000000
42	31.000000
43	28.000000
44	26.000000
45	26.000000
46	26.000000
47	28.000000
48	28.000000
49	28.000000
50	29.000000
51	29.000000
52	29.000000
53	28.000000
54	27.000000
55	29.000000
56	28.000000
57	29.000000
58	30.000000
59	28.000000
60	19.000000
61	39.000000
62	36.000000
63	30.000000
64	57.000000
65	61.000000
66	63.000000
67	61.000000
68	61.000000
69	61.000000
70	60.000000
71	59.000000
72	58.000000
73	59.000000
74	59.000000
75	68.000000
76	58.000000
77	58.000000
78	58.000000
79	55.000000
80	58.000000
81	58.000000
82	58.000000
83	57.000000
84	59.000000
85	56.000000
86	52.000000
87	56.000000
88	47.000000
89	30.000000
