# Supplementary material for: Localizing Tortoise Nests by Neural Networks
Source: PLoS One. 2016 Mar 17;11(3):e0151168. doi: 10.1371/journal.pone.0151168 (PMC4795789; doi:10.1371/journal.pone.0151168)
Supplement: S1 Dataset — (ZIP) [file pone.0151168.s005.zip › Train Validation pattern/T0106/mote00.txt]

#Sensor: sensor01
#[ temp , accel ]
0	29.000000
1	31.000000
2	30.000000
3	31.000000
4	31.000000
5	32.000000
6	31.000000
7	31.000000
8	31.000000
9	31.000000
10	32.000000
11	32.000000
12	31.000000
13	32.000000
14	32.000000
15	31.000000
16	29.000000
17	32.000000
18	35.000000
19	26.000000
20	59.000000
21	61.000000
22	63.000000
23	72.000000
24	62.000000
25	61.000000
26	61.000000
27	59.000000
28	59.000000
29	61.000000
30	59.000000
31	62.000000
32	61.000000
33	59.000000
34	59.000000
35	57.000000
36	60.000000
37	50.000000
38	46.000000
39	53.000000
40	30.000000
41	30.000000
42	27.000000
43	29.000000
44	30.000000
45	31.000000
46	31.000000
47	31.000000
48	30.000000
49	31.000000
50	31.000000
51	30.000000
52	29.000000
53	30.000000
54	32.000000
55	30.000000
56	31.000000
57	48.000000
58	60.000000
59	58.000000
60	61.000000
61	61.000000
62	60.000000
63	60.000000
64	62.000000
65	59.000000
66	58.000000
67	58.000000
68	58.000000
69	53.000000
70	53.000000
71	53.000000
72	51.000000
73	31.000000
74	29.000000
75	30.000000
76	30.000000
77	30.000000
78	30.000000
79	30.000000
80	31.000000
81	30.000000
82	31.000000
83	31.000000
84	29.000000
85	36.000000
86	34.000000
87	36.000000
88	57.000000
89	61.000000
