# Supplementary material for: Localizing Tortoise Nests by Neural Networks
Source: PLoS One. 2016 Mar 17;11(3):e0151168. doi: 10.1371/journal.pone.0151168 (PMC4795789; doi:10.1371/journal.pone.0151168)
Supplement: S1 Dataset — (ZIP) [file pone.0151168.s005.zip › Train Validation pattern/T0107/mote00.txt]

#Sensor: sensor01
#[ temp , accel ]
0	36.000000
1	31.000000
2	38.000000
3	60.000000
4	61.000000
5	62.000000
6	60.000000
7	60.000000
8	60.000000
9	59.000000
10	58.000000
11	58.000000
12	59.000000
13	58.000000
14	57.000000
15	59.000000
16	58.000000
17	58.000000
18	58.000000
19	55.000000
20	59.000000
21	53.000000
22	55.000000
23	37.000000
24	29.000000
25	28.000000
26	28.000000
27	29.000000
28	29.000000
29	30.000000
30	29.000000
31	29.000000
32	31.000000
33	29.000000
34	32.000000
35	33.000000
36	35.000000
37	57.000000
38	59.000000
39	62.000000
40	61.000000
41	61.000000
42	60.000000
43	60.000000
44	60.000000
45	61.000000
46	59.000000
47	58.000000
48	60.000000
49	58.000000
50	59.000000
51	60.000000
52	59.000000
53	58.000000
54	59.000000
55	60.000000
56	57.000000
57	53.000000
58	55.000000
59	34.000000
60	30.000000
61	30.000000
62	30.000000
63	30.000000
64	30.000000
65	31.000000
66	31.000000
67	29.000000
68	31.000000
69	29.000000
70	27.000000
71	30.000000
72	30.000000
73	29.000000
74	28.000000
75	30.000000
76	31.000000
77	31.000000
78	30.000000
79	30.000000
80	40.000000
81	34.000000
82	33.000000
83	60.000000
84	60.000000
85	75.000000
86	59.000000
87	64.000000
88	59.000000
89	58.000000
