# Supplementary material for: Localizing Tortoise Nests by Neural Networks
Source: PLoS One. 2016 Mar 17;11(3):e0151168. doi: 10.1371/journal.pone.0151168 (PMC4795789; doi:10.1371/journal.pone.0151168)
Supplement: S1 Dataset — (ZIP) [file pone.0151168.s005.zip › Train Validation pattern/T0108/mote00.txt]

#Sensor: sensor01
#[ temp , accel ]
0	31.000000
1	30.000000
2	27.000000
3	33.000000
4	32.000000
5	59.000000
6	59.000000
7	62.000000
8	60.000000
9	59.000000
10	60.000000
11	59.000000
12	59.000000
13	60.000000
14	59.000000
15	59.000000
16	59.000000
17	59.000000
18	59.000000
19	60.000000
20	59.000000
21	59.000000
22	58.000000
23	59.000000
24	59.000000
25	57.000000
26	58.000000
27	58.000000
28	58.000000
29	58.000000
30	58.000000
31	58.000000
32	59.000000
33	57.000000
34	58.000000
35	58.000000
36	57.000000
37	57.000000
38	57.000000
39	57.000000
40	57.000000
41	56.000000
42	56.000000
43	56.000000
44	56.000000
45	56.000000
46	56.000000
47	56.000000
48	56.000000
49	56.000000
50	56.000000
51	56.000000
52	56.000000
53	56.000000
54	55.000000
55	57.000000
56	57.000000
57	58.000000
58	59.000000
59	59.000000
60	50.000000
61	53.000000
62	29.000000
63	28.000000
64	20.000000
65	28.000000
66	28.000000
67	28.000000
68	30.000000
69	28.000000
70	31.000000
71	26.000000
72	36.000000
73	38.000000
74	33.000000
75	53.000000
76	61.000000
77	64.000000
78	61.000000
79	61.000000
80	61.000000
81	62.000000
82	55.000000
83	48.000000
84	49.000000
85	28.000000
86	28.000000
87	24.000000
88	27.000000
89	29.000000
