# Supplementary material for: Localizing Tortoise Nests by Neural Networks
Source: PLoS One. 2016 Mar 17;11(3):e0151168. doi: 10.1371/journal.pone.0151168 (PMC4795789; doi:10.1371/journal.pone.0151168)
Supplement: S1 Dataset — (ZIP) [file pone.0151168.s005.zip › Train Validation pattern/T0109/mote00.txt]

#Sensor: sensor01
#[ temp , accel ]
0	27.000000
1	28.000000
2	27.000000
3	27.000000
4	28.000000
5	26.000000
6	27.000000
7	28.000000
8	28.000000
9	29.000000
10	32.000000
11	37.000000
12	30.000000
13	58.000000
14	61.000000
15	61.000000
16	61.000000
17	61.000000
18	60.000000
19	61.000000
20	60.000000
21	59.000000
22	60.000000
23	60.000000
24	59.000000
25	57.000000
26	55.000000
27	58.000000
28	45.000000
29	51.000000
30	57.000000
31	29.000000
32	28.000000
33	27.000000
34	28.000000
35	29.000000
36	31.000000
37	30.000000
38	30.000000
39	30.000000
40	30.000000
41	29.000000
42	30.000000
43	30.000000
44	36.000000
45	40.000000
46	34.000000
47	60.000000
48	60.000000
49	61.000000
50	60.000000
51	60.000000
52	60.000000
53	60.000000
54	60.000000
55	59.000000
56	58.000000
57	61.000000
58	59.000000
59	59.000000
60	59.000000
61	58.000000
62	59.000000
63	57.000000
64	53.000000
65	55.000000
66	50.000000
67	31.000000
68	30.000000
69	29.000000
70	29.000000
71	31.000000
72	30.000000
73	29.000000
74	30.000000
75	30.000000
76	27.000000
77	30.000000
78	30.000000
79	30.000000
80	29.000000
81	30.000000
82	31.000000
83	30.000000
84	29.000000
85	34.000000
86	34.000000
87	32.000000
88	60.000000
89	60.000000
