# Supplementary material for: Localizing Tortoise Nests by Neural Networks
Source: PLoS One. 2016 Mar 17;11(3):e0151168. doi: 10.1371/journal.pone.0151168 (PMC4795789; doi:10.1371/journal.pone.0151168)
Supplement: S1 Dataset — (ZIP) [file pone.0151168.s005.zip › Train Validation pattern/T011/mote00.txt]

#Sensor: sensor01
#[ temp , accel ]
0	49.000000
1	50.000000
2	55.000000
3	57.000000
4	65.000000
5	70.000000
6	71.000000
7	71.000000
8	69.000000
9	60.000000
10	67.000000
11	69.000000
12	69.000000
13	67.000000
14	69.000000
15	68.000000
16	67.000000
17	66.000000
18	67.000000
19	69.000000
20	69.000000
21	65.000000
22	65.000000
23	66.000000
24	66.000000
25	67.000000
26	66.000000
27	68.000000
28	70.000000
29	68.000000
30	66.000000
31	60.000000
32	61.000000
33	57.000000
34	50.000000
35	48.000000
36	48.000000
37	47.000000
38	47.000000
39	49.000000
40	48.000000
41	47.000000
42	48.000000
43	48.000000
44	47.000000
45	49.000000
46	49.000000
47	48.000000
48	48.000000
49	48.000000
50	47.000000
51	45.000000
52	52.000000
53	56.000000
54	60.000000
55	66.000000
56	69.000000
57	71.000000
58	71.000000
59	69.000000
60	70.000000
61	70.000000
62	68.000000
63	70.000000
64	69.000000
65	67.000000
66	68.000000
67	67.000000
68	67.000000
69	66.000000
70	66.000000
71	66.000000
72	66.000000
73	67.000000
74	66.000000
75	68.000000
76	70.000000
77	65.000000
78	62.000000
79	60.000000
80	62.000000
81	59.000000
82	50.000000
83	47.000000
84	46.000000
85	46.000000
86	47.000000
87	45.000000
88	46.000000
89	47.000000
