# Supplementary material for: Localizing Tortoise Nests by Neural Networks
Source: PLoS One. 2016 Mar 17;11(3):e0151168. doi: 10.1371/journal.pone.0151168 (PMC4795789; doi:10.1371/journal.pone.0151168)
Supplement: S1 Dataset — (ZIP) [file pone.0151168.s005.zip › Train Validation pattern/T0110/mote00.txt]

#Sensor: sensor01
#[ temp , accel ]
0	72.000000
1	73.000000
2	72.000000
3	57.000000
4	57.000000
5	52.000000
6	64.000000
7	54.000000
8	60.000000
9	66.000000
10	61.000000
11	60.000000
12	45.000000
13	63.000000
14	72.000000
15	52.000000
16	59.000000
17	61.000000
18	57.000000
19	61.000000
20	58.000000
21	61.000000
22	62.000000
23	67.000000
24	86.000000
25	71.000000
26	59.000000
27	66.000000
28	58.000000
29	65.000000
30	64.000000
31	56.000000
32	52.000000
33	58.000000
34	54.000000
35	53.000000
36	60.000000
37	67.000000
38	53.000000
39	59.000000
40	57.000000
41	65.000000
42	65.000000
43	65.000000
44	66.000000
45	66.000000
46	66.000000
47	73.000000
48	73.000000
49	57.000000
50	57.000000
51	54.000000
52	54.000000
53	63.000000
54	62.000000
55	58.000000
56	61.000000
57	54.000000
58	60.000000
59	55.000000
60	46.000000
61	63.000000
62	69.000000
63	54.000000
64	58.000000
65	69.000000
66	55.000000
67	58.000000
68	43.000000
69	74.000000
70	61.000000
71	70.000000
72	68.000000
73	65.000000
74	61.000000
75	66.000000
76	74.000000
77	61.000000
78	56.000000
79	47.000000
80	52.000000
81	53.000000
82	61.000000
83	45.000000
84	58.000000
85	53.000000
86	49.000000
87	62.000000
88	65.000000
89	65.000000
