# Supplementary material for: Localizing Tortoise Nests by Neural Networks
Source: PLoS One. 2016 Mar 17;11(3):e0151168. doi: 10.1371/journal.pone.0151168 (PMC4795789; doi:10.1371/journal.pone.0151168)
Supplement: S1 Dataset — (ZIP) [file pone.0151168.s005.zip › Train Validation pattern/T0111/mote00.txt]

#Sensor: sensor01
#[ temp , accel ]
0	51.000000
1	47.000000
2	51.000000
3	53.000000
4	59.000000
5	67.000000
6	69.000000
7	71.000000
8	70.000000
9	69.000000
10	70.000000
11	68.000000
12	70.000000
13	67.000000
14	67.000000
15	67.000000
16	68.000000
17	67.000000
18	67.000000
19	67.000000
20	69.000000
21	68.000000
22	68.000000
23	66.000000
24	67.000000
25	69.000000
26	69.000000
27	68.000000
28	70.000000
29	66.000000
30	64.000000
31	56.000000
32	61.000000
33	59.000000
34	53.000000
35	48.000000
36	47.000000
37	46.000000
38	47.000000
39	46.000000
40	46.000000
41	46.000000
42	46.000000
43	47.000000
44	47.000000
45	47.000000
46	47.000000
47	47.000000
48	47.000000
49	47.000000
50	48.000000
51	48.000000
52	48.000000
53	48.000000
54	47.000000
55	47.000000
56	41.000000
57	51.000000
58	101.000000
59	69.000000
60	71.000000
61	71.000000
62	70.000000
63	69.000000
64	66.000000
65	66.000000
66	67.000000
67	69.000000
68	67.000000
69	69.000000
70	67.000000
71	65.000000
72	66.000000
73	66.000000
74	66.000000
75	67.000000
76	65.000000
77	65.000000
78	66.000000
79	66.000000
80	68.000000
81	50.000000
82	68.000000
83	69.000000
84	70.000000
85	63.000000
86	60.000000
87	59.000000
88	51.000000
89	47.000000
