# Supplementary material for: Localizing Tortoise Nests by Neural Networks
Source: PLoS One. 2016 Mar 17;11(3):e0151168. doi: 10.1371/journal.pone.0151168 (PMC4795789; doi:10.1371/journal.pone.0151168)
Supplement: S1 Dataset — (ZIP) [file pone.0151168.s005.zip › Train Validation pattern/T0112/mote00.txt]

#Sensor: sensor01
#[ temp , accel ]
0	47.000000
1	47.000000
2	47.000000
3	50.000000
4	55.000000
5	60.000000
6	66.000000
7	71.000000
8	72.000000
9	71.000000
10	70.000000
11	69.000000
12	69.000000
13	69.000000
14	70.000000
15	71.000000
16	70.000000
17	68.000000
18	69.000000
19	69.000000
20	65.000000
21	66.000000
22	65.000000
23	65.000000
24	64.000000
25	64.000000
26	64.000000
27	65.000000
28	66.000000
29	67.000000
30	69.000000
31	70.000000
32	65.000000
33	59.000000
34	59.000000
35	55.000000
36	49.000000
37	47.000000
38	47.000000
39	48.000000
40	47.000000
41	47.000000
42	48.000000
43	47.000000
44	47.000000
45	47.000000
46	47.000000
47	47.000000
48	51.000000
49	50.000000
50	56.000000
51	59.000000
52	66.000000
53	70.000000
54	71.000000
55	71.000000
56	70.000000
57	68.000000
58	68.000000
59	72.000000
60	68.000000
61	68.000000
62	68.000000
63	68.000000
64	66.000000
65	69.000000
66	72.000000
67	67.000000
68	66.000000
69	64.000000
70	66.000000
71	68.000000
72	66.000000
73	66.000000
74	68.000000
75	69.000000
76	62.000000
77	60.000000
78	60.000000
79	55.000000
80	48.000000
81	46.000000
82	47.000000
83	47.000000
84	46.000000
85	46.000000
86	47.000000
87	47.000000
88	45.000000
89	47.000000
