# Supplementary material for: Localizing Tortoise Nests by Neural Networks
Source: PLoS One. 2016 Mar 17;11(3):e0151168. doi: 10.1371/journal.pone.0151168 (PMC4795789; doi:10.1371/journal.pone.0151168)
Supplement: S1 Dataset — (ZIP) [file pone.0151168.s005.zip › Train Validation pattern/T0113/mote00.txt]

#Sensor: sensor01
#[ temp , accel ]
0	50.000000
1	61.000000
2	49.000000
3	13.000000
4	57.000000
5	54.000000
6	58.000000
7	53.000000
8	61.000000
9	55.000000
10	65.000000
11	55.000000
12	66.000000
13	57.000000
14	62.000000
15	62.000000
16	55.000000
17	54.000000
18	55.000000
19	54.000000
20	66.000000
21	53.000000
22	80.000000
23	50.000000
24	50.000000
25	65.000000
26	67.000000
27	66.000000
28	67.000000
29	66.000000
30	59.000000
31	57.000000
32	55.000000
33	49.000000
34	49.000000
35	49.000000
36	49.000000
37	51.000000
38	61.000000
39	72.000000
40	73.000000
41	75.000000
42	78.000000
43	62.000000
44	66.000000
45	74.000000
46	66.000000
47	80.000000
48	62.000000
49	60.000000
50	64.000000
51	63.000000
52	68.000000
53	73.000000
54	60.000000
55	70.000000
56	76.000000
57	62.000000
58	59.000000
59	60.000000
60	63.000000
61	62.000000
62	64.000000
63	66.000000
64	61.000000
65	47.000000
66	77.000000
67	155.000000
68	119.000000
69	119.000000
70	70.000000
71	51.000000
72	61.000000
73	72.000000
74	68.000000
75	60.000000
76	62.000000
77	61.000000
78	63.000000
79	62.000000
80	60.000000
81	55.000000
82	61.000000
83	132.000000
84	74.000000
85	118.000000
86	119.000000
87	119.000000
88	119.000000
89	119.000000
