# Supplementary material for: Localizing Tortoise Nests by Neural Networks
Source: PLoS One. 2016 Mar 17;11(3):e0151168. doi: 10.1371/journal.pone.0151168 (PMC4795789; doi:10.1371/journal.pone.0151168)
Supplement: S1 Dataset — (ZIP) [file pone.0151168.s005.zip › Train Validation pattern/T0114/mote00.txt]

#Sensor: sensor01
#[ temp , accel ]
0	48.000000
1	51.000000
2	50.000000
3	50.000000
4	51.000000
5	51.000000
6	51.000000
7	53.000000
8	53.000000
9	55.000000
10	54.000000
11	55.000000
12	66.000000
13	65.000000
14	69.000000
15	68.000000
16	68.000000
17	65.000000
18	66.000000
19	65.000000
20	71.000000
21	66.000000
22	65.000000
23	65.000000
24	64.000000
25	64.000000
26	65.000000
27	64.000000
28	66.000000
29	62.000000
30	64.000000
31	64.000000
32	64.000000
33	64.000000
34	64.000000
35	64.000000
36	65.000000
37	64.000000
38	63.000000
39	62.000000
40	52.000000
41	49.000000
42	52.000000
43	50.000000
44	52.000000
45	52.000000
46	53.000000
47	51.000000
48	53.000000
49	50.000000
50	52.000000
51	50.000000
52	53.000000
53	51.000000
54	50.000000
55	52.000000
56	50.000000
57	52.000000
58	53.000000
59	55.000000
60	60.000000
61	66.000000
62	68.000000
63	70.000000
64	69.000000
65	67.000000
66	71.000000
67	62.000000
68	64.000000
69	65.000000
70	67.000000
71	64.000000
72	64.000000
73	67.000000
74	68.000000
75	64.000000
76	64.000000
77	65.000000
78	65.000000
79	64.000000
80	66.000000
81	65.000000
82	64.000000
83	61.000000
84	64.000000
85	62.000000
86	51.000000
87	48.000000
88	49.000000
89	50.000000
