# Supplementary material for: Localizing Tortoise Nests by Neural Networks
Source: PLoS One. 2016 Mar 17;11(3):e0151168. doi: 10.1371/journal.pone.0151168 (PMC4795789; doi:10.1371/journal.pone.0151168)
Supplement: S1 Dataset — (ZIP) [file pone.0151168.s005.zip › Train Validation pattern/T0115/mote00.txt]

#Sensor: sensor01
#[ temp , accel ]
0	55.000000
1	53.000000
2	55.000000
3	60.000000
4	58.000000
5	54.000000
6	56.000000
7	59.000000
8	66.000000
9	67.000000
10	67.000000
11	69.000000
12	68.000000
13	68.000000
14	68.000000
15	67.000000
16	70.000000
17	70.000000
18	70.000000
19	70.000000
20	65.000000
21	69.000000
22	69.000000
23	72.000000
24	73.000000
25	71.000000
26	14.000000
27	71.000000
28	72.000000
29	71.000000
30	72.000000
31	72.000000
32	72.000000
33	70.000000
34	71.000000
35	72.000000
36	71.000000
37	71.000000
38	71.000000
39	70.000000
40	70.000000
41	70.000000
42	70.000000
43	70.000000
44	72.000000
45	70.000000
46	70.000000
47	77.000000
48	67.000000
49	71.000000
50	65.000000
51	57.000000
52	55.000000
53	55.000000
54	55.000000
55	57.000000
56	54.000000
57	53.000000
58	53.000000
59	52.000000
60	56.000000
61	55.000000
62	59.000000
63	56.000000
64	58.000000
65	57.000000
66	61.000000
67	65.000000
68	66.000000
69	66.000000
70	68.000000
71	70.000000
72	74.000000
73	67.000000
74	70.000000
75	73.000000
76	53.000000
77	70.000000
78	72.000000
79	67.000000
80	69.000000
81	70.000000
82	69.000000
83	69.000000
84	67.000000
85	66.000000
86	52.000000
87	70.000000
88	63.000000
89	57.000000
