# Supplementary material for: Localizing Tortoise Nests by Neural Networks
Source: PLoS One. 2016 Mar 17;11(3):e0151168. doi: 10.1371/journal.pone.0151168 (PMC4795789; doi:10.1371/journal.pone.0151168)
Supplement: S1 Dataset — (ZIP) [file pone.0151168.s005.zip › Train Validation pattern/T0116/mote00.txt]

#Sensor: sensor01
#[ temp , accel ]
0	54.000000
1	58.000000
2	55.000000
3	53.000000
4	81.000000
5	54.000000
6	53.000000
7	55.000000
8	57.000000
9	53.000000
10	58.000000
11	62.000000
12	66.000000
13	60.000000
14	61.000000
15	64.000000
16	65.000000
17	68.000000
18	70.000000
19	69.000000
20	69.000000
21	69.000000
22	71.000000
23	70.000000
24	70.000000
25	70.000000
26	70.000000
27	67.000000
28	71.000000
29	72.000000
30	66.000000
31	59.000000
32	55.000000
33	57.000000
34	56.000000
35	55.000000
36	56.000000
37	58.000000
38	58.000000
39	55.000000
40	55.000000
41	60.000000
42	57.000000
43	62.000000
44	68.000000
45	67.000000
46	67.000000
47	72.000000
48	68.000000
49	70.000000
50	71.000000
51	72.000000
52	72.000000
53	72.000000
54	71.000000
55	71.000000
56	71.000000
57	71.000000
58	71.000000
59	71.000000
60	71.000000
61	70.000000
62	71.000000
63	70.000000
64	70.000000
65	70.000000
66	70.000000
67	72.000000
68	71.000000
69	70.000000
70	68.000000
71	76.000000
72	69.000000
73	61.000000
74	55.000000
75	54.000000
76	57.000000
77	54.000000
78	56.000000
79	55.000000
80	54.000000
81	57.000000
82	54.000000
83	54.000000
84	57.000000
85	57.000000
86	57.000000
87	59.000000
88	57.000000
89	58.000000
