# Supplementary material for: Localizing Tortoise Nests by Neural Networks
Source: PLoS One. 2016 Mar 17;11(3):e0151168. doi: 10.1371/journal.pone.0151168 (PMC4795789; doi:10.1371/journal.pone.0151168)
Supplement: S1 Dataset — (ZIP) [file pone.0151168.s005.zip › Train Validation pattern/T0117/mote00.txt]

#Sensor: sensor01
#[ temp , accel ]
0	57.000000
1	56.000000
2	55.000000
3	56.000000
4	53.000000
5	57.000000
6	55.000000
7	53.000000
8	57.000000
9	55.000000
10	53.000000
11	55.000000
12	57.000000
13	61.000000
14	59.000000
15	55.000000
16	57.000000
17	61.000000
18	66.000000
19	66.000000
20	66.000000
21	70.000000
22	70.000000
23	70.000000
24	72.000000
25	70.000000
26	70.000000
27	71.000000
28	67.000000
29	72.000000
30	68.000000
31	70.000000
32	72.000000
33	70.000000
34	70.000000
35	72.000000
36	71.000000
37	69.000000
38	70.000000
39	72.000000
40	68.000000
41	60.000000
42	57.000000
43	56.000000
44	56.000000
45	54.000000
46	55.000000
47	56.000000
48	57.000000
49	55.000000
50	57.000000
51	60.000000
52	63.000000
53	60.000000
54	61.000000
55	62.000000
56	61.000000
57	65.000000
58	65.000000
59	71.000000
60	69.000000
61	67.000000
62	71.000000
63	68.000000
64	70.000000
65	71.000000
66	69.000000
67	66.000000
68	67.000000
69	69.000000
70	71.000000
71	61.000000
72	56.000000
73	56.000000
74	55.000000
75	57.000000
76	56.000000
77	56.000000
78	58.000000
79	57.000000
80	59.000000
81	59.000000
82	56.000000
83	57.000000
84	57.000000
85	59.000000
86	57.000000
87	61.000000
88	63.000000
89	55.000000
