# Supplementary material for: Localizing Tortoise Nests by Neural Networks
Source: PLoS One. 2016 Mar 17;11(3):e0151168. doi: 10.1371/journal.pone.0151168 (PMC4795789; doi:10.1371/journal.pone.0151168)
Supplement: S1 Dataset — (ZIP) [file pone.0151168.s005.zip › Train Validation pattern/T0118/mote00.txt]

#Sensor: sensor01
#[ temp , accel ]
0	56.000000
1	57.000000
2	57.000000
3	60.000000
4	59.000000
5	58.000000
6	59.000000
7	60.000000
8	64.000000
9	68.000000
10	68.000000
11	68.000000
12	71.000000
13	71.000000
14	73.000000
15	71.000000
16	73.000000
17	72.000000
18	71.000000
19	71.000000
20	71.000000
21	71.000000
22	71.000000
23	71.000000
24	73.000000
25	72.000000
26	73.000000
27	73.000000
28	73.000000
29	70.000000
30	70.000000
31	71.000000
32	65.000000
33	58.000000
34	57.000000
35	57.000000
36	54.000000
37	73.000000
38	57.000000
39	54.000000
40	54.000000
41	60.000000
42	61.000000
43	60.000000
44	61.000000
45	63.000000
46	62.000000
47	60.000000
48	64.000000
49	68.000000
50	68.000000
51	69.000000
52	71.000000
53	71.000000
54	71.000000
55	71.000000
56	71.000000
57	71.000000
58	72.000000
59	70.000000
60	68.000000
61	69.000000
62	72.000000
63	68.000000
64	59.000000
65	57.000000
66	57.000000
67	55.000000
68	55.000000
69	56.000000
70	56.000000
71	52.000000
72	55.000000
73	55.000000
74	54.000000
75	58.000000
76	57.000000
77	55.000000
78	55.000000
79	56.000000
80	56.000000
81	55.000000
82	54.000000
83	55.000000
84	54.000000
85	57.000000
86	54.000000
87	54.000000
88	55.000000
89	56.000000
