# Supplementary material for: Localizing Tortoise Nests by Neural Networks
Source: PLoS One. 2016 Mar 17;11(3):e0151168. doi: 10.1371/journal.pone.0151168 (PMC4795789; doi:10.1371/journal.pone.0151168)
Supplement: S1 Dataset — (ZIP) [file pone.0151168.s005.zip › Train Validation pattern/T0119/mote00.txt]

#Sensor: sensor01
#[ temp , accel ]
0	56.000000
1	65.000000
2	69.000000
3	68.000000
4	72.000000
5	71.000000
6	71.000000
7	73.000000
8	53.000000
9	72.000000
10	73.000000
11	77.000000
12	77.000000
13	72.000000
14	72.000000
15	73.000000
16	72.000000
17	72.000000
18	72.000000
19	72.000000
20	72.000000
21	73.000000
22	72.000000
23	72.000000
24	72.000000
25	72.000000
26	72.000000
27	74.000000
28	70.000000
29	74.000000
30	72.000000
31	69.000000
32	68.000000
33	69.000000
34	71.000000
35	62.000000
36	57.000000
37	57.000000
38	56.000000
39	56.000000
40	55.000000
41	56.000000
42	55.000000
43	55.000000
44	56.000000
45	55.000000
46	55.000000
47	56.000000
48	56.000000
49	54.000000
50	55.000000
51	56.000000
52	56.000000
53	55.000000
54	55.000000
55	55.000000
56	56.000000
57	56.000000
58	56.000000
59	56.000000
60	56.000000
61	56.000000
62	56.000000
63	56.000000
64	56.000000
65	57.000000
66	57.000000
67	55.000000
68	54.000000
69	56.000000
70	61.000000
71	61.000000
72	57.000000
73	57.000000
74	68.000000
75	68.000000
76	68.000000
77	72.000000
78	68.000000
79	77.000000
80	72.000000
81	68.000000
82	71.000000
83	71.000000
84	70.000000
85	67.000000
86	68.000000
87	72.000000
88	67.000000
89	61.000000
