# Supplementary material for: Localizing Tortoise Nests by Neural Networks
Source: PLoS One. 2016 Mar 17;11(3):e0151168. doi: 10.1371/journal.pone.0151168 (PMC4795789; doi:10.1371/journal.pone.0151168)
Supplement: S1 Dataset — (ZIP) [file pone.0151168.s005.zip › Train Validation pattern/T012/mote00.txt]

#Sensor: sensor01
#[ temp , accel ]
0	46.000000
1	47.000000
2	47.000000
3	51.000000
4	55.000000
5	62.000000
6	68.000000
7	71.000000
8	71.000000
9	71.000000
10	68.000000
11	69.000000
12	69.000000
13	69.000000
14	73.000000
15	69.000000
16	69.000000
17	70.000000
18	69.000000
19	68.000000
20	67.000000
21	68.000000
22	66.000000
23	65.000000
24	65.000000
25	66.000000
26	66.000000
27	66.000000
28	64.000000
29	66.000000
30	67.000000
31	66.000000
32	67.000000
33	68.000000
34	64.000000
35	64.000000
36	59.000000
37	59.000000
38	54.000000
39	48.000000
40	47.000000
41	47.000000
42	48.000000
43	47.000000
44	51.000000
45	47.000000
46	47.000000
47	48.000000
48	50.000000
49	46.000000
50	47.000000
51	50.000000
52	46.000000
53	49.000000
54	51.000000
55	57.000000
56	63.000000
57	68.000000
58	70.000000
59	71.000000
60	71.000000
61	71.000000
62	70.000000
63	70.000000
64	67.000000
65	68.000000
66	66.000000
67	66.000000
68	67.000000
69	72.000000
70	68.000000
71	68.000000
72	69.000000
73	63.000000
74	64.000000
75	62.000000
76	61.000000
77	58.000000
78	51.000000
79	48.000000
80	47.000000
81	47.000000
82	47.000000
83	47.000000
84	47.000000
85	47.000000
86	47.000000
87	48.000000
88	47.000000
89	47.000000
