# Supplementary material for: Localizing Tortoise Nests by Neural Networks
Source: PLoS One. 2016 Mar 17;11(3):e0151168. doi: 10.1371/journal.pone.0151168 (PMC4795789; doi:10.1371/journal.pone.0151168)
Supplement: S1 Dataset — (ZIP) [file pone.0151168.s005.zip › Train Validation pattern/T0120/mote00.txt]

#Sensor: sensor01
#[ temp , accel ]
0	78.000000
1	76.000000
2	76.000000
3	78.000000
4	77.000000
5	77.000000
6	77.000000
7	76.000000
8	72.000000
9	73.000000
10	73.000000
11	73.000000
12	73.000000
13	73.000000
14	73.000000
15	73.000000
16	73.000000
17	73.000000
18	73.000000
19	73.000000
20	73.000000
21	75.000000
22	73.000000
23	71.000000
24	80.000000
25	74.000000
26	70.000000
27	67.000000
28	69.000000
29	63.000000
30	61.000000
31	60.000000
32	59.000000
33	58.000000
34	60.000000
35	57.000000
36	56.000000
37	48.000000
38	48.000000
39	56.000000
40	68.000000
41	69.000000
42	74.000000
43	66.000000
44	64.000000
45	55.000000
46	56.000000
47	76.000000
48	77.000000
49	77.000000
50	78.000000
51	77.000000
52	77.000000
53	77.000000
54	72.000000
55	73.000000
56	73.000000
57	73.000000
58	73.000000
59	73.000000
60	73.000000
61	73.000000
62	73.000000
63	73.000000
64	73.000000
65	73.000000
66	73.000000
67	74.000000
68	77.000000
69	72.000000
70	73.000000
71	73.000000
72	70.000000
73	69.000000
74	69.000000
75	67.000000
76	63.000000
77	60.000000
78	58.000000
79	59.000000
80	58.000000
81	60.000000
82	54.000000
83	49.000000
84	47.000000
85	50.000000
86	65.000000
87	68.000000
88	71.000000
89	66.000000
