# Supplementary material for: Localizing Tortoise Nests by Neural Networks
Source: PLoS One. 2016 Mar 17;11(3):e0151168. doi: 10.1371/journal.pone.0151168 (PMC4795789; doi:10.1371/journal.pone.0151168)
Supplement: S1 Dataset — (ZIP) [file pone.0151168.s005.zip › Train Validation pattern/T0121/mote00.txt]

#Sensor: sensor01
#[ temp , accel ]
0	45.000000
1	45.000000
2	46.000000
3	46.000000
4	47.000000
5	47.000000
6	48.000000
7	43.000000
8	44.000000
9	39.000000
10	39.000000
11	41.000000
12	40.000000
13	41.000000
14	43.000000
15	45.000000
16	46.000000
17	44.000000
18	42.000000
19	37.000000
20	34.000000
21	36.000000
22	36.000000
23	39.000000
24	41.000000
25	45.000000
26	46.000000
27	46.000000
28	48.000000
29	45.000000
30	39.000000
31	40.000000
32	44.000000
33	47.000000
34	48.000000
35	45.000000
36	44.000000
37	40.000000
38	55.000000
39	38.000000
40	51.000000
41	57.000000
42	57.000000
43	55.000000
44	53.000000
45	52.000000
46	52.000000
47	51.000000
48	51.000000
49	52.000000
50	50.000000
51	51.000000
52	45.000000
53	46.000000
54	46.000000
55	47.000000
56	43.000000
57	46.000000
58	46.000000
59	42.000000
60	44.000000
61	42.000000
62	41.000000
63	40.000000
64	41.000000
65	41.000000
66	44.000000
67	46.000000
68	46.000000
69	44.000000
70	41.000000
71	35.000000
72	36.000000
73	36.000000
74	36.000000
75	40.000000
76	41.000000
77	46.000000
78	46.000000
79	46.000000
80	48.000000
81	46.000000
82	39.000000
83	40.000000
84	43.000000
85	44.000000
86	50.000000
87	44.000000
88	45.000000
89	43.000000
