# Supplementary material for: Localizing Tortoise Nests by Neural Networks
Source: PLoS One. 2016 Mar 17;11(3):e0151168. doi: 10.1371/journal.pone.0151168 (PMC4795789; doi:10.1371/journal.pone.0151168)
Supplement: S1 Dataset — (ZIP) [file pone.0151168.s005.zip › Train Validation pattern/T0122/mote00.txt]

#Sensor: sensor01
#[ temp , accel ]
0	51.000000
1	50.000000
2	50.000000
3	50.000000
4	49.000000
5	50.000000
6	49.000000
7	49.000000
8	49.000000
9	52.000000
10	59.000000
11	51.000000
12	53.000000
13	57.000000
14	58.000000
15	58.000000
16	59.000000
17	59.000000
18	59.000000
19	60.000000
20	60.000000
21	57.000000
22	57.000000
23	57.000000
24	57.000000
25	56.000000
26	56.000000
27	56.000000
28	56.000000
29	56.000000
30	56.000000
31	57.000000
32	57.000000
33	57.000000
34	55.000000
35	54.000000
36	56.000000
37	58.000000
38	58.000000
39	55.000000
40	55.000000
41	55.000000
42	55.000000
43	55.000000
44	55.000000
45	55.000000
46	55.000000
47	48.000000
48	50.000000
49	50.000000
50	50.000000
51	50.000000
52	50.000000
53	49.000000
54	49.000000
55	51.000000
56	60.000000
57	48.000000
58	55.000000
59	56.000000
60	57.000000
61	59.000000
62	59.000000
63	59.000000
64	59.000000
65	59.000000
66	57.000000
67	58.000000
68	57.000000
69	57.000000
70	57.000000
71	55.000000
72	56.000000
73	56.000000
74	56.000000
75	56.000000
76	56.000000
77	56.000000
78	56.000000
79	57.000000
80	57.000000
81	56.000000
82	56.000000
83	58.000000
84	58.000000
85	55.000000
86	57.000000
87	55.000000
88	55.000000
89	55.000000
