# Supplementary material for: Localizing Tortoise Nests by Neural Networks
Source: PLoS One. 2016 Mar 17;11(3):e0151168. doi: 10.1371/journal.pone.0151168 (PMC4795789; doi:10.1371/journal.pone.0151168)
Supplement: S1 Dataset — (ZIP) [file pone.0151168.s005.zip › Train Validation pattern/T0123/mote00.txt]

#Sensor: sensor01
#[ temp , accel ]
0	55.000000
1	54.000000
2	54.000000
3	54.000000
4	56.000000
5	54.000000
6	54.000000
7	55.000000
8	54.000000
9	55.000000
10	57.000000
11	56.000000
12	55.000000
13	56.000000
14	58.000000
15	59.000000
16	60.000000
17	62.000000
18	60.000000
19	58.000000
20	59.000000
21	59.000000
22	58.000000
23	58.000000
24	58.000000
25	59.000000
26	57.000000
27	59.000000
28	58.000000
29	58.000000
30	58.000000
31	58.000000
32	58.000000
33	57.000000
34	58.000000
35	58.000000
36	58.000000
37	58.000000
38	58.000000
39	57.000000
40	57.000000
41	54.000000
42	50.000000
43	52.000000
44	53.000000
45	51.000000
46	53.000000
47	53.000000
48	54.000000
49	54.000000
50	54.000000
51	54.000000
52	54.000000
53	54.000000
54	57.000000
55	55.000000
56	58.000000
57	56.000000
58	56.000000
59	56.000000
60	56.000000
61	58.000000
62	59.000000
63	61.000000
64	60.000000
65	59.000000
66	58.000000
67	59.000000
68	58.000000
69	58.000000
70	58.000000
71	58.000000
72	59.000000
73	59.000000
74	60.000000
75	58.000000
76	58.000000
77	58.000000
78	58.000000
79	58.000000
80	58.000000
81	58.000000
82	58.000000
83	58.000000
84	58.000000
85	58.000000
86	57.000000
87	54.000000
88	50.000000
89	46.000000
