# Supplementary material for: Localizing Tortoise Nests by Neural Networks
Source: PLoS One. 2016 Mar 17;11(3):e0151168. doi: 10.1371/journal.pone.0151168 (PMC4795789; doi:10.1371/journal.pone.0151168)
Supplement: S1 Dataset — (ZIP) [file pone.0151168.s005.zip › Train Validation pattern/T0124/mote00.txt]

#Sensor: sensor01
#[ temp , accel ]
0	42.000000
1	42.000000
2	43.000000
3	43.000000
4	43.000000
5	43.000000
6	43.000000
7	44.000000
8	44.000000
9	44.000000
10	44.000000
11	44.000000
12	44.000000
13	44.000000
14	44.000000
15	44.000000
16	44.000000
17	44.000000
18	45.000000
19	47.000000
20	48.000000
21	48.000000
22	48.000000
23	47.000000
24	47.000000
25	46.000000
26	47.000000
27	46.000000
28	46.000000
29	47.000000
30	46.000000
31	46.000000
32	46.000000
33	46.000000
34	46.000000
35	46.000000
36	47.000000
37	46.000000
38	45.000000
39	45.000000
40	46.000000
41	45.000000
42	45.000000
43	45.000000
44	44.000000
45	44.000000
46	44.000000
47	43.000000
48	44.000000
49	44.000000
50	43.000000
51	43.000000
52	43.000000
53	43.000000
54	43.000000
55	43.000000
56	43.000000
57	43.000000
58	45.000000
59	46.000000
60	46.000000
61	45.000000
62	44.000000
63	44.000000
64	44.000000
65	46.000000
66	47.000000
67	47.000000
68	46.000000
69	46.000000
70	46.000000
71	46.000000
72	46.000000
73	46.000000
74	45.000000
75	46.000000
76	45.000000
77	45.000000
78	44.000000
79	44.000000
80	44.000000
81	43.000000
82	44.000000
83	44.000000
84	44.000000
85	45.000000
86	45.000000
87	44.000000
88	45.000000
89	44.000000
