# Supplementary material for: Localizing Tortoise Nests by Neural Networks
Source: PLoS One. 2016 Mar 17;11(3):e0151168. doi: 10.1371/journal.pone.0151168 (PMC4795789; doi:10.1371/journal.pone.0151168)
Supplement: S1 Dataset — (ZIP) [file pone.0151168.s005.zip › Train Validation pattern/T0125/mote00.txt]

#Sensor: sensor01
#[ temp , accel ]
0	44.000000
1	44.000000
2	44.000000
3	44.000000
4	44.000000
5	45.000000
6	44.000000
7	45.000000
8	46.000000
9	45.000000
10	45.000000
11	45.000000
12	45.000000
13	45.000000
14	45.000000
15	44.000000
16	44.000000
17	44.000000
18	44.000000
19	44.000000
20	44.000000
21	44.000000
22	44.000000
23	44.000000
24	45.000000
25	44.000000
26	44.000000
27	44.000000
28	44.000000
29	44.000000
30	44.000000
31	44.000000
32	44.000000
33	43.000000
34	43.000000
35	43.000000
36	43.000000
37	41.000000
38	42.000000
39	42.000000
40	42.000000
41	42.000000
42	42.000000
43	42.000000
44	42.000000
45	42.000000
46	42.000000
47	42.000000
48	41.000000
49	41.000000
50	41.000000
51	41.000000
52	41.000000
53	41.000000
54	41.000000
55	41.000000
56	41.000000
57	41.000000
58	40.000000
59	41.000000
60	41.000000
61	41.000000
62	40.000000
63	40.000000
64	40.000000
65	40.000000
66	40.000000
67	40.000000
68	40.000000
69	40.000000
70	40.000000
71	40.000000
72	39.000000
73	40.000000
74	39.000000
75	39.000000
76	39.000000
77	39.000000
78	39.000000
79	39.000000
80	39.000000
81	39.000000
82	39.000000
83	38.000000
84	39.000000
85	38.000000
86	38.000000
87	38.000000
88	38.000000
89	38.000000
