# Supplementary material for: Localizing Tortoise Nests by Neural Networks
Source: PLoS One. 2016 Mar 17;11(3):e0151168. doi: 10.1371/journal.pone.0151168 (PMC4795789; doi:10.1371/journal.pone.0151168)
Supplement: S1 Dataset — (ZIP) [file pone.0151168.s005.zip › Train Validation pattern/T0126/mote00.txt]

#Sensor: sensor01
#[ temp , accel ]
0	37.000000
1	37.000000
2	37.000000
3	38.000000
4	38.000000
5	37.000000
6	37.000000
7	37.000000
8	37.000000
9	37.000000
10	37.000000
11	37.000000
12	37.000000
13	37.000000
14	37.000000
15	37.000000
16	37.000000
17	37.000000
18	37.000000
19	37.000000
20	37.000000
21	37.000000
22	37.000000
23	37.000000
24	37.000000
25	37.000000
26	37.000000
27	37.000000
28	37.000000
29	37.000000
30	37.000000
31	37.000000
32	37.000000
33	37.000000
34	37.000000
35	37.000000
36	38.000000
37	37.000000
38	37.000000
39	37.000000
40	37.000000
41	37.000000
42	37.000000
43	37.000000
44	37.000000
45	37.000000
46	36.000000
47	36.000000
48	37.000000
49	40.000000
50	41.000000
51	42.000000
52	41.000000
53	42.000000
54	42.000000
55	42.000000
56	42.000000
57	42.000000
58	42.000000
59	42.000000
60	42.000000
61	43.000000
62	42.000000
63	42.000000
64	42.000000
