# Supplementary material for: Localizing Tortoise Nests by Neural Networks
Source: PLoS One. 2016 Mar 17;11(3):e0151168. doi: 10.1371/journal.pone.0151168 (PMC4795789; doi:10.1371/journal.pone.0151168)
Supplement: S1 Dataset — (ZIP) [file pone.0151168.s005.zip › Train Validation pattern/T0126/task00.txt]

##Task: task00
0	-1
1	-1
2	-1
3	-1
4	-1
5	-1
6	-1
7	-1
8	-1
9	-1
10	-1
11	-1
12	-1
13	-1
14	-1
15	-1
16	-1
17	-1
18	-1
19	-1
20	-1
21	-1
22	-1
23	-1
24	-1
25	-1
26	-1
27	-1
28	-1
29	-1
30	-1
31	-1
32	-1
33	-1
34	-1
35	-1
36	-1
37	-1
38	-1
39	-1
40	-1
41	-1
42	-1
43	-1
44	-1
45	-1
46	-1
47	-1
48	-1
49	-1
50	-1
51	-1
52	-1
53	-1
54	-1
55	-1
56	-1
57	-1
58	-1
59	-1
60	-1
61	-1
62	-1
63	-1
64	-1
