# Supplementary material for: Localizing Tortoise Nests by Neural Networks
Source: PLoS One. 2016 Mar 17;11(3):e0151168. doi: 10.1371/journal.pone.0151168 (PMC4795789; doi:10.1371/journal.pone.0151168)
Supplement: S1 Dataset — (ZIP) [file pone.0151168.s005.zip › Train Validation pattern/T0127/mote00.txt]

#Sensor: sensor01
#[ temp , accel ]
0	42.000000
1	43.000000
2	43.000000
3	42.000000
4	42.000000
5	42.000000
6	43.000000
7	42.000000
8	43.000000
9	43.000000
10	43.000000
11	43.000000
12	43.000000
13	43.000000
14	43.000000
15	43.000000
16	43.000000
17	48.000000
18	45.000000
19	45.000000
20	45.000000
21	45.000000
22	44.000000
23	44.000000
24	45.000000
25	44.000000
26	44.000000
27	44.000000
28	44.000000
29	44.000000
30	44.000000
31	44.000000
32	44.000000
33	44.000000
34	45.000000
35	45.000000
36	44.000000
37	45.000000
38	45.000000
39	45.000000
40	44.000000
41	44.000000
42	44.000000
43	45.000000
44	45.000000
45	44.000000
46	45.000000
47	45.000000
48	44.000000
49	45.000000
50	44.000000
51	45.000000
52	44.000000
53	44.000000
54	44.000000
55	44.000000
56	44.000000
57	44.000000
58	44.000000
59	44.000000
60	44.000000
61	44.000000
62	44.000000
63	44.000000
64	44.000000
65	44.000000
66	44.000000
67	44.000000
68	44.000000
69	44.000000
70	44.000000
71	44.000000
72	44.000000
73	44.000000
74	44.000000
75	43.000000
76	43.000000
77	43.000000
78	43.000000
79	43.000000
80	43.000000
81	42.000000
82	43.000000
83	42.000000
84	43.000000
85	44.000000
86	44.000000
87	43.000000
88	44.000000
89	46.000000
