# Supplementary material for: Localizing Tortoise Nests by Neural Networks
Source: PLoS One. 2016 Mar 17;11(3):e0151168. doi: 10.1371/journal.pone.0151168 (PMC4795789; doi:10.1371/journal.pone.0151168)
Supplement: S1 Dataset — (ZIP) [file pone.0151168.s005.zip › Train Validation pattern/T0128/mote00.txt]

#Sensor: sensor01
#[ temp , accel ]
0	46.000000
1	44.000000
2	45.000000
3	45.000000
4	42.000000
5	43.000000
6	43.000000
7	44.000000
8	43.000000
9	44.000000
10	43.000000
11	43.000000
12	43.000000
13	43.000000
14	43.000000
15	43.000000
16	43.000000
17	43.000000
18	43.000000
19	43.000000
20	43.000000
21	42.000000
22	43.000000
23	43.000000
24	42.000000
25	42.000000
26	42.000000
27	42.000000
28	42.000000
29	42.000000
30	42.000000
31	42.000000
32	43.000000
33	42.000000
34	43.000000
35	43.000000
36	43.000000
37	43.000000
38	43.000000
39	42.000000
40	42.000000
41	43.000000
42	42.000000
43	43.000000
44	43.000000
45	43.000000
46	43.000000
47	45.000000
48	45.000000
49	45.000000
50	44.000000
51	43.000000
52	43.000000
53	44.000000
54	44.000000
55	44.000000
56	43.000000
57	43.000000
58	43.000000
59	44.000000
60	43.000000
61	43.000000
62	43.000000
63	43.000000
64	43.000000
65	43.000000
66	43.000000
67	43.000000
68	42.000000
69	42.000000
70	42.000000
71	42.000000
72	42.000000
73	42.000000
74	42.000000
75	42.000000
76	42.000000
77	42.000000
78	43.000000
79	42.000000
80	42.000000
81	42.000000
82	43.000000
83	43.000000
84	43.000000
85	42.000000
86	43.000000
87	43.000000
88	42.000000
89	42.000000
