# Supplementary material for: Localizing Tortoise Nests by Neural Networks
Source: PLoS One. 2016 Mar 17;11(3):e0151168. doi: 10.1371/journal.pone.0151168 (PMC4795789; doi:10.1371/journal.pone.0151168)
Supplement: S1 Dataset — (ZIP) [file pone.0151168.s005.zip › Train Validation pattern/T0129/mote00.txt]

#Sensor: sensor01
#[ temp , accel ]
0	42.000000
1	31.000000
2	27.000000
3	28.000000
4	28.000000
5	29.000000
6	29.000000
7	29.000000
8	36.000000
9	30.000000
10	40.000000
11	58.000000
12	61.000000
13	60.000000
14	60.000000
15	59.000000
16	61.000000
17	60.000000
18	59.000000
19	58.000000
20	60.000000
21	59.000000
22	60.000000
23	59.000000
24	55.000000
25	59.000000
26	57.000000
27	34.000000
28	30.000000
29	28.000000
30	29.000000
31	28.000000
32	29.000000
33	30.000000
34	41.000000
35	30.000000
36	30.000000
37	25.000000
38	30.000000
39	30.000000
40	29.000000
41	29.000000
42	31.000000
43	30.000000
44	29.000000
45	44.000000
46	58.000000
47	60.000000
48	59.000000
49	59.000000
50	59.000000
51	58.000000
52	59.000000
53	59.000000
54	58.000000
55	59.000000
56	59.000000
57	58.000000
58	58.000000
59	59.000000
60	59.000000
61	58.000000
62	58.000000
63	58.000000
64	49.000000
65	57.000000
66	53.000000
67	29.000000
68	29.000000
69	29.000000
70	29.000000
71	29.000000
72	28.000000
73	27.000000
74	36.000000
75	29.000000
76	29.000000
77	29.000000
78	29.000000
79	29.000000
80	29.000000
81	29.000000
82	29.000000
83	30.000000
84	28.000000
85	29.000000
86	29.000000
87	30.000000
88	29.000000
89	32.000000
