# Supplementary material for: Localizing Tortoise Nests by Neural Networks
Source: PLoS One. 2016 Mar 17;11(3):e0151168. doi: 10.1371/journal.pone.0151168 (PMC4795789; doi:10.1371/journal.pone.0151168)
Supplement: S1 Dataset — (ZIP) [file pone.0151168.s005.zip › Train Validation pattern/T013/mote00.txt]

#Sensor: sensor01
#[ temp , accel ]
0	50.000000
1	47.000000
2	51.000000
3	52.000000
4	56.000000
5	64.000000
6	67.000000
7	71.000000
8	71.000000
9	70.000000
10	70.000000
11	69.000000
12	70.000000
13	68.000000
14	69.000000
15	69.000000
16	68.000000
17	67.000000
18	68.000000
19	69.000000
20	69.000000
21	67.000000
22	68.000000
23	68.000000
24	67.000000
25	60.000000
26	62.000000
27	61.000000
28	55.000000
29	49.000000
30	47.000000
31	55.000000
32	46.000000
33	47.000000
34	47.000000
35	46.000000
36	46.000000
37	47.000000
38	47.000000
39	47.000000
40	47.000000
41	49.000000
42	56.000000
43	57.000000
44	67.000000
45	69.000000
46	71.000000
47	72.000000
48	70.000000
49	70.000000
50	69.000000
51	69.000000
52	67.000000
53	67.000000
54	69.000000
55	79.000000
56	67.000000
57	67.000000
58	68.000000
59	68.000000
60	70.000000
61	66.000000
62	66.000000
63	65.000000
64	67.000000
65	69.000000
66	70.000000
67	69.000000
68	59.000000
69	63.000000
70	59.000000
71	56.000000
72	49.000000
73	48.000000
74	46.000000
75	46.000000
76	47.000000
77	47.000000
78	47.000000
79	46.000000
80	47.000000
81	47.000000
82	47.000000
83	48.000000
84	47.000000
85	47.000000
86	47.000000
87	46.000000
88	46.000000
89	52.000000
