# Supplementary material for: Localizing Tortoise Nests by Neural Networks
Source: PLoS One. 2016 Mar 17;11(3):e0151168. doi: 10.1371/journal.pone.0151168 (PMC4795789; doi:10.1371/journal.pone.0151168)
Supplement: S1 Dataset — (ZIP) [file pone.0151168.s005.zip › Train Validation pattern/T0130/mote00.txt]

#Sensor: sensor01
#[ temp , accel ]
0	29.000000
1	32.000000
2	31.000000
3	34.000000
4	58.000000
5	59.000000
6	59.000000
7	59.000000
8	59.000000
9	58.000000
10	58.000000
11	57.000000
12	59.000000
13	57.000000
14	59.000000
15	61.000000
16	58.000000
17	57.000000
18	58.000000
19	57.000000
20	57.000000
21	58.000000
22	58.000000
23	58.000000
24	59.000000
25	59.000000
26	58.000000
27	57.000000
28	58.000000
29	58.000000
30	58.000000
31	57.000000
32	57.000000
33	56.000000
34	57.000000
35	56.000000
36	58.000000
37	58.000000
38	57.000000
39	59.000000
40	59.000000
41	58.000000
42	56.000000
43	31.000000
44	27.000000
45	29.000000
46	30.000000
47	30.000000
48	30.000000
49	30.000000
50	31.000000
51	31.000000
52	23.000000
53	29.000000
54	30.000000
55	29.000000
56	29.000000
57	30.000000
58	30.000000
59	30.000000
60	30.000000
61	30.000000
62	28.000000
63	16.000000
64	30.000000
65	27.000000
66	29.000000
67	31.000000
68	51.000000
69	59.000000
70	61.000000
71	60.000000
72	60.000000
73	59.000000
74	59.000000
75	59.000000
76	58.000000
77	60.000000
78	59.000000
79	58.000000
80	58.000000
81	57.000000
82	58.000000
83	58.000000
84	58.000000
85	58.000000
86	58.000000
87	55.000000
88	53.000000
89	30.000000
