# Supplementary material for: Localizing Tortoise Nests by Neural Networks
Source: PLoS One. 2016 Mar 17;11(3):e0151168. doi: 10.1371/journal.pone.0151168 (PMC4795789; doi:10.1371/journal.pone.0151168)
Supplement: S1 Dataset — (ZIP) [file pone.0151168.s005.zip › Train Validation pattern/T014/mote00.txt]

#Sensor: sensor01
#[ temp , accel ]
0	47.000000
1	47.000000
2	48.000000
3	50.000000
4	55.000000
5	60.000000
6	64.000000
7	71.000000
8	72.000000
9	71.000000
10	70.000000
11	70.000000
12	69.000000
13	68.000000
14	69.000000
15	66.000000
16	67.000000
17	67.000000
18	69.000000
19	69.000000
20	67.000000
21	67.000000
22	69.000000
23	66.000000
24	71.000000
25	68.000000
26	66.000000
27	68.000000
28	61.000000
29	62.000000
30	59.000000
31	53.000000
32	49.000000
33	47.000000
34	47.000000
35	47.000000
36	47.000000
37	47.000000
38	47.000000
39	46.000000
40	47.000000
41	46.000000
42	46.000000
43	47.000000
44	46.000000
45	46.000000
46	46.000000
47	46.000000
48	46.000000
49	46.000000
50	47.000000
51	47.000000
52	46.000000
53	47.000000
54	47.000000
55	47.000000
56	46.000000
57	49.000000
58	50.000000
59	57.000000
60	62.000000
61	67.000000
62	71.000000
63	71.000000
64	70.000000
65	68.000000
66	74.000000
67	68.000000
68	68.000000
69	69.000000
70	69.000000
71	69.000000
72	67.000000
73	67.000000
74	67.000000
75	68.000000
76	66.000000
77	75.000000
78	66.000000
79	65.000000
80	67.000000
81	68.000000
82	70.000000
83	66.000000
84	62.000000
85	62.000000
86	59.000000
87	54.000000
88	49.000000
89	47.000000
