# Supplementary material for: Localizing Tortoise Nests by Neural Networks
Source: PLoS One. 2016 Mar 17;11(3):e0151168. doi: 10.1371/journal.pone.0151168 (PMC4795789; doi:10.1371/journal.pone.0151168)
Supplement: S1 Dataset — (ZIP) [file pone.0151168.s005.zip › Train Validation pattern/T015/mote00.txt]

#Sensor: sensor01
#[ temp , accel ]
0	69.000000
1	69.000000
2	70.000000
3	69.000000
4	69.000000
5	70.000000
6	70.000000
7	68.000000
8	68.000000
9	69.000000
10	70.000000
11	70.000000
12	70.000000
13	70.000000
14	71.000000
15	70.000000
16	70.000000
17	70.000000
18	70.000000
19	70.000000
20	70.000000
21	70.000000
22	71.000000
23	71.000000
24	70.000000
25	67.000000
26	65.000000
27	65.000000
28	68.000000
29	58.000000
30	64.000000
31	67.000000
32	65.000000
33	61.000000
34	65.000000
35	62.000000
36	58.000000
37	59.000000
38	62.000000
39	59.000000
40	59.000000
41	60.000000
42	62.000000
43	60.000000
44	63.000000
45	63.000000
46	62.000000
47	64.000000
48	67.000000
49	66.000000
50	65.000000
51	65.000000
52	63.000000
53	69.000000
54	67.000000
55	68.000000
56	71.000000
57	71.000000
58	71.000000
59	72.000000
60	72.000000
61	71.000000
62	73.000000
63	73.000000
64	73.000000
65	76.000000
66	73.000000
67	73.000000
68	72.000000
69	72.000000
70	72.000000
71	72.000000
72	71.000000
73	71.000000
74	71.000000
75	71.000000
76	71.000000
77	71.000000
78	71.000000
79	72.000000
80	71.000000
81	71.000000
82	71.000000
83	72.000000
84	71.000000
85	71.000000
86	71.000000
87	71.000000
88	71.000000
89	71.000000
