# Supplementary material for: Localizing Tortoise Nests by Neural Networks
Source: PLoS One. 2016 Mar 17;11(3):e0151168. doi: 10.1371/journal.pone.0151168 (PMC4795789; doi:10.1371/journal.pone.0151168)
Supplement: S1 Dataset — (ZIP) [file pone.0151168.s005.zip › Train Validation pattern/T016/mote00.txt]

#Sensor: sensor01
#[ temp , accel ]
0	71.000000
1	71.000000
2	71.000000
3	71.000000
4	71.000000
5	71.000000
6	71.000000
7	71.000000
8	71.000000
9	71.000000
10	71.000000
11	71.000000
12	71.000000
13	71.000000
14	71.000000
15	71.000000
16	71.000000
17	71.000000
18	71.000000
19	71.000000
20	71.000000
21	71.000000
22	71.000000
23	71.000000
24	71.000000
25	73.000000
26	70.000000
27	72.000000
28	72.000000
29	73.000000
30	72.000000
31	72.000000
32	72.000000
33	74.000000
34	72.000000
35	72.000000
36	66.000000
37	65.000000
38	68.000000
39	67.000000
40	67.000000
41	63.000000
42	73.000000
43	68.000000
44	62.000000
45	67.000000
46	69.000000
47	60.000000
48	64.000000
49	65.000000
50	58.000000
51	66.000000
52	54.000000
53	61.000000
54	57.000000
55	62.000000
56	63.000000
57	60.000000
58	70.000000
59	63.000000
60	63.000000
61	65.000000
62	64.000000
63	64.000000
64	64.000000
65	62.000000
66	62.000000
67	62.000000
68	58.000000
69	55.000000
70	55.000000
71	55.000000
72	55.000000
73	55.000000
74	55.000000
75	54.000000
76	55.000000
77	53.000000
78	51.000000
79	59.000000
80	59.000000
81	60.000000
82	62.000000
83	62.000000
84	62.000000
85	62.000000
86	62.000000
87	62.000000
88	62.000000
89	62.000000
