# Supplementary material for: Localizing Tortoise Nests by Neural Networks
Source: PLoS One. 2016 Mar 17;11(3):e0151168. doi: 10.1371/journal.pone.0151168 (PMC4795789; doi:10.1371/journal.pone.0151168)
Supplement: S1 Dataset — (ZIP) [file pone.0151168.s005.zip › Train Validation pattern/T018/mote00.txt]

#Sensor: sensor01
#[ temp , accel ]
0	62.000000
1	62.000000
2	62.000000
3	62.000000
4	62.000000
5	62.000000
6	62.000000
7	62.000000
8	62.000000
9	62.000000
10	62.000000
11	62.000000
12	62.000000
13	62.000000
14	62.000000
15	66.000000
16	66.000000
17	67.000000
18	67.000000
19	67.000000
20	66.000000
21	67.000000
22	67.000000
23	66.000000
24	65.000000
25	65.000000
26	65.000000
27	65.000000
28	66.000000
29	66.000000
30	65.000000
31	64.000000
32	64.000000
33	62.000000
34	61.000000
35	60.000000
36	60.000000
37	60.000000
38	60.000000
39	59.000000
40	60.000000
41	60.000000
42	60.000000
43	58.000000
44	63.000000
45	58.000000
46	56.000000
47	58.000000
48	61.000000
49	60.000000
50	57.000000
51	59.000000
52	58.000000
53	56.000000
54	57.000000
55	60.000000
56	60.000000
57	59.000000
58	59.000000
59	58.000000
60	58.000000
61	57.000000
62	67.000000
63	67.000000
64	67.000000
65	66.000000
66	67.000000
67	67.000000
68	66.000000
69	65.000000
70	65.000000
71	65.000000
72	65.000000
73	66.000000
74	66.000000
75	65.000000
76	64.000000
77	64.000000
78	62.000000
79	61.000000
80	60.000000
81	60.000000
82	60.000000
83	60.000000
84	59.000000
85	60.000000
86	60.000000
87	60.000000
88	58.000000
89	63.000000
