# Supplementary material for: Localizing Tortoise Nests by Neural Networks
Source: PLoS One. 2016 Mar 17;11(3):e0151168. doi: 10.1371/journal.pone.0151168 (PMC4795789; doi:10.1371/journal.pone.0151168)
Supplement: S1 Dataset — (ZIP) [file pone.0151168.s005.zip › Train Validation pattern/T019/mote00.txt]

#Sensor: sensor01
#[ temp , accel ]
0	50.000000
1	52.000000
2	51.000000
3	51.000000
4	51.000000
5	49.000000
6	55.000000
7	51.000000
8	48.000000
9	55.000000
10	53.000000
11	51.000000
12	55.000000
13	58.000000
14	60.000000
15	60.000000
16	62.000000
17	62.000000
18	63.000000
19	62.000000
20	61.000000
21	62.000000
22	63.000000
23	62.000000
24	62.000000
25	62.000000
26	65.000000
27	66.000000
28	65.000000
29	64.000000
30	60.000000
31	59.000000
32	57.000000
33	56.000000
34	55.000000
35	57.000000
36	52.000000
37	53.000000
38	52.000000
39	51.000000
40	50.000000
41	49.000000
42	49.000000
43	51.000000
44	52.000000
45	52.000000
46	58.000000
47	49.000000
48	49.000000
49	49.000000
50	52.000000
51	51.000000
52	55.000000
53	51.000000
54	50.000000
55	51.000000
56	49.000000
57	50.000000
58	50.000000
59	50.000000
60	49.000000
61	58.000000
62	55.000000
63	53.000000
64	53.000000
65	57.000000
66	62.000000
67	61.000000
68	58.000000
69	61.000000
70	64.000000
71	66.000000
72	64.000000
73	63.000000
74	64.000000
75	63.000000
76	63.000000
77	63.000000
78	63.000000
79	63.000000
80	62.000000
81	63.000000
82	66.000000
83	64.000000
84	64.000000
85	68.000000
86	66.000000
87	63.000000
88	62.000000
89	59.000000
