# Supplementary material for: Localizing Tortoise Nests by Neural Networks
Source: PLoS One. 2016 Mar 17;11(3):e0151168. doi: 10.1371/journal.pone.0151168 (PMC4795789; doi:10.1371/journal.pone.0151168)
Supplement: S1 Dataset — (ZIP) [file pone.0151168.s005.zip › Train Validation pattern/T02/mote00.txt]

#Sensor: sensor01
#[ temp , accel ]
0	47.000000
1	50.000000
2	53.000000
3	60.000000
4	62.000000
5	68.000000
6	69.000000
7	69.000000
8	69.000000
9	68.000000
10	68.000000
11	66.000000
12	67.000000
13	66.000000
14	65.000000
15	65.000000
16	69.000000
17	68.000000
18	68.000000
19	66.000000
20	66.000000
21	67.000000
22	65.000000
23	66.000000
24	65.000000
25	66.000000
26	69.000000
27	65.000000
28	67.000000
29	66.000000
30	67.000000
31	61.000000
32	54.000000
33	49.000000
34	47.000000
35	47.000000
36	47.000000
37	47.000000
38	47.000000
39	47.000000
40	47.000000
41	46.000000
42	47.000000
43	46.000000
44	46.000000
45	47.000000
46	47.000000
47	46.000000
48	48.000000
49	48.000000
50	48.000000
51	48.000000
52	48.000000
53	47.000000
54	51.000000
55	46.000000
56	53.000000
57	52.000000
58	68.000000
59	71.000000
60	71.000000
61	70.000000
62	69.000000
63	69.000000
64	68.000000
65	69.000000
66	68.000000
67	69.000000
68	65.000000
69	67.000000
70	68.000000
71	69.000000
72	67.000000
73	68.000000
74	66.000000
75	67.000000
76	65.000000
77	66.000000
78	68.000000
79	67.000000
80	71.000000
81	64.000000
82	61.000000
83	61.000000
84	60.000000
85	57.000000
86	51.000000
87	48.000000
88	48.000000
89	47.000000
