# Supplementary material for: Localizing Tortoise Nests by Neural Networks
Source: PLoS One. 2016 Mar 17;11(3):e0151168. doi: 10.1371/journal.pone.0151168 (PMC4795789; doi:10.1371/journal.pone.0151168)
Supplement: S1 Dataset — (ZIP) [file pone.0151168.s005.zip › Train Validation pattern/T020/mote00.txt]

#Sensor: sensor01
#[ temp , accel ]
0	63.000000
1	63.000000
2	65.000000
3	65.000000
4	58.000000
5	62.000000
6	60.000000
7	59.000000
8	66.000000
9	60.000000
10	57.000000
11	55.000000
12	53.000000
13	50.000000
14	55.000000
15	49.000000
16	46.000000
17	43.000000
18	47.000000
19	48.000000
20	50.000000
21	48.000000
22	48.000000
23	54.000000
24	47.000000
25	51.000000
26	47.000000
27	49.000000
28	52.000000
29	48.000000
30	46.000000
31	48.000000
32	52.000000
33	57.000000
34	57.000000
35	58.000000
36	58.000000
37	58.000000
38	58.000000
39	57.000000
40	58.000000
41	57.000000
42	57.000000
43	58.000000
44	58.000000
45	58.000000
46	57.000000
47	57.000000
48	57.000000
49	57.000000
50	56.000000
51	57.000000
52	59.000000
53	62.000000
54	59.000000
55	56.000000
56	50.000000
57	53.000000
58	51.000000
59	48.000000
60	46.000000
61	45.000000
62	44.000000
63	44.000000
64	41.000000
65	44.000000
66	44.000000
67	45.000000
68	43.000000
69	45.000000
70	47.000000
71	54.000000
72	57.000000
73	54.000000
74	58.000000
75	56.000000
76	49.000000
77	49.000000
78	47.000000
79	46.000000
80	56.000000
81	51.000000
82	58.000000
83	57.000000
84	49.000000
85	49.000000
86	51.000000
87	49.000000
88	49.000000
89	47.000000
