# Supplementary material for: Localizing Tortoise Nests by Neural Networks
Source: PLoS One. 2016 Mar 17;11(3):e0151168. doi: 10.1371/journal.pone.0151168 (PMC4795789; doi:10.1371/journal.pone.0151168)
Supplement: S1 Dataset — (ZIP) [file pone.0151168.s005.zip › Train Validation pattern/T021/mote00.txt]

#Sensor: sensor01
#[ temp , accel ]
0	53.000000
1	48.000000
2	50.000000
3	56.000000
4	55.000000
5	49.000000
6	52.000000
7	50.000000
8	52.000000
9	56.000000
10	56.000000
11	43.000000
12	50.000000
13	42.000000
14	46.000000
15	41.000000
16	52.000000
17	51.000000
18	50.000000
19	48.000000
20	47.000000
21	64.000000
22	57.000000
23	52.000000
24	56.000000
25	55.000000
26	82.000000
27	52.000000
28	60.000000
29	53.000000
30	60.000000
31	56.000000
32	56.000000
33	65.000000
34	60.000000
35	54.000000
36	60.000000
37	52.000000
38	46.000000
39	46.000000
40	45.000000
41	56.000000
42	54.000000
43	56.000000
44	62.000000
45	65.000000
46	62.000000
47	62.000000
48	53.000000
49	61.000000
50	56.000000
51	54.000000
52	56.000000
53	66.000000
54	56.000000
55	59.000000
56	55.000000
57	57.000000
58	53.000000
59	51.000000
60	52.000000
61	22.000000
62	58.000000
63	58.000000
64	66.000000
65	62.000000
66	54.000000
67	63.000000
68	56.000000
69	57.000000
70	57.000000
71	57.000000
72	53.000000
73	60.000000
74	53.000000
75	53.000000
76	54.000000
77	64.000000
78	64.000000
79	50.000000
80	53.000000
81	57.000000
82	50.000000
83	58.000000
84	60.000000
85	67.000000
86	58.000000
87	59.000000
88	62.000000
89	54.000000
