# Supplementary material for: Localizing Tortoise Nests by Neural Networks
Source: PLoS One. 2016 Mar 17;11(3):e0151168. doi: 10.1371/journal.pone.0151168 (PMC4795789; doi:10.1371/journal.pone.0151168)
Supplement: S1 Dataset — (ZIP) [file pone.0151168.s005.zip › Train Validation pattern/T023/mote00.txt]

#Sensor: sensor01
#[ temp , accel ]
0	52.000000
1	57.000000
2	49.000000
3	63.000000
4	54.000000
5	54.000000
6	59.000000
7	62.000000
8	61.000000
9	51.000000
10	65.000000
11	60.000000
12	56.000000
13	64.000000
14	58.000000
15	57.000000
16	67.000000
17	64.000000
18	60.000000
19	62.000000
20	62.000000
21	59.000000
22	58.000000
23	58.000000
24	57.000000
25	57.000000
26	57.000000
27	57.000000
28	57.000000
29	57.000000
30	54.000000
31	55.000000
32	55.000000
33	47.000000
34	53.000000
35	50.000000
36	56.000000
37	56.000000
38	56.000000
39	55.000000
40	55.000000
41	55.000000
42	54.000000
43	56.000000
44	58.000000
45	55.000000
46	54.000000
47	54.000000
48	50.000000
49	52.000000
50	51.000000
51	51.000000
52	51.000000
53	51.000000
54	51.000000
55	48.000000
56	45.000000
57	45.000000
58	48.000000
59	58.000000
60	54.000000
61	47.000000
62	45.000000
63	56.000000
64	49.000000
65	51.000000
66	51.000000
67	50.000000
68	46.000000
69	51.000000
70	50.000000
71	55.000000
72	47.000000
73	52.000000
74	48.000000
75	48.000000
76	49.000000
77	37.000000
78	57.000000
79	54.000000
80	47.000000
81	54.000000
82	54.000000
83	83.000000
84	61.000000
85	56.000000
86	62.000000
87	50.000000
88	61.000000
89	51.000000
