# Supplementary material for: Localizing Tortoise Nests by Neural Networks
Source: PLoS One. 2016 Mar 17;11(3):e0151168. doi: 10.1371/journal.pone.0151168 (PMC4795789; doi:10.1371/journal.pone.0151168)
Supplement: S1 Dataset — (ZIP) [file pone.0151168.s005.zip › Train Validation pattern/T024/mote00.txt]

#Sensor: sensor01
#[ temp , accel ]
0	57.000000
1	60.000000
2	58.000000
3	62.000000
4	72.000000
5	60.000000
6	61.000000
7	69.000000
8	68.000000
9	70.000000
10	65.000000
11	72.000000
12	72.000000
13	73.000000
14	70.000000
15	73.000000
16	72.000000
17	73.000000
18	73.000000
19	70.000000
20	74.000000
21	72.000000
22	69.000000
23	69.000000
24	69.000000
25	71.000000
26	69.000000
27	59.000000
28	58.000000
29	58.000000
30	56.000000
31	55.000000
32	56.000000
33	56.000000
34	55.000000
35	57.000000
36	57.000000
37	54.000000
38	55.000000
39	55.000000
40	56.000000
41	55.000000
42	54.000000
43	57.000000
44	54.000000
45	56.000000
46	58.000000
47	57.000000
48	55.000000
49	58.000000
50	67.000000
51	68.000000
52	68.000000
53	71.000000
54	71.000000
55	74.000000
56	71.000000
57	72.000000
58	74.000000
59	68.000000
60	71.000000
61	73.000000
62	75.000000
63	73.000000
64	73.000000
65	73.000000
66	73.000000
67	73.000000
68	73.000000
69	73.000000
70	73.000000
71	73.000000
72	73.000000
73	73.000000
74	72.000000
75	72.000000
76	72.000000
77	72.000000
78	72.000000
79	72.000000
80	72.000000
81	73.000000
82	76.000000
83	73.000000
84	72.000000
85	71.000000
86	71.000000
87	68.000000
88	60.000000
89	58.000000
