# Supplementary material for: Localizing Tortoise Nests by Neural Networks
Source: PLoS One. 2016 Mar 17;11(3):e0151168. doi: 10.1371/journal.pone.0151168 (PMC4795789; doi:10.1371/journal.pone.0151168)
Supplement: S1 Dataset — (ZIP) [file pone.0151168.s005.zip › Train Validation pattern/T025/mote00.txt]

#Sensor: sensor01
#[ temp , accel ]
0	59.000000
1	59.000000
2	62.000000
3	61.000000
4	60.000000
5	64.000000
6	69.000000
7	68.000000
8	68.000000
9	73.000000
10	73.000000
11	69.000000
12	72.000000
13	68.000000
14	71.000000
15	71.000000
16	69.000000
17	69.000000
18	76.000000
19	70.000000
20	65.000000
21	59.000000
22	57.000000
23	57.000000
24	55.000000
25	57.000000
26	55.000000
27	53.000000
28	56.000000
29	54.000000
30	55.000000
31	55.000000
32	55.000000
33	56.000000
34	57.000000
35	55.000000
36	56.000000
37	56.000000
38	56.000000
39	55.000000
40	56.000000
41	58.000000
42	61.000000
43	61.000000
44	58.000000
45	60.000000
46	65.000000
47	67.000000
48	83.000000
49	70.000000
50	72.000000
51	72.000000
52	72.000000
53	72.000000
54	73.000000
55	72.000000
56	73.000000
57	69.000000
58	72.000000
59	72.000000
60	72.000000
61	74.000000
62	71.000000
63	75.000000
64	74.000000
65	73.000000
66	73.000000
67	74.000000
68	73.000000
69	73.000000
70	72.000000
71	73.000000
72	73.000000
73	74.000000
74	73.000000
75	73.000000
76	73.000000
77	74.000000
78	71.000000
79	67.000000
80	69.000000
81	71.000000
82	70.000000
83	63.000000
84	58.000000
85	58.000000
86	58.000000
87	57.000000
88	56.000000
89	56.000000
