# Supplementary material for: Localizing Tortoise Nests by Neural Networks
Source: PLoS One. 2016 Mar 17;11(3):e0151168. doi: 10.1371/journal.pone.0151168 (PMC4795789; doi:10.1371/journal.pone.0151168)
Supplement: S1 Dataset — (ZIP) [file pone.0151168.s005.zip › Train Validation pattern/T026/mote00.txt]

#Sensor: sensor01
#[ temp , accel ]
0	56.000000
1	55.000000
2	57.000000
3	60.000000
4	62.000000
5	58.000000
6	61.000000
7	61.000000
8	69.000000
9	68.000000
10	68.000000
11	70.000000
12	71.000000
13	73.000000
14	71.000000
15	73.000000
16	73.000000
17	72.000000
18	73.000000
19	71.000000
20	72.000000
21	73.000000
22	73.000000
23	74.000000
24	109.000000
25	75.000000
26	74.000000
27	73.000000
28	73.000000
29	73.000000
30	74.000000
31	72.000000
32	72.000000
33	73.000000
34	72.000000
35	70.000000
36	70.000000
37	70.000000
38	71.000000
39	64.000000
40	58.000000
41	58.000000
42	56.000000
43	56.000000
44	58.000000
45	56.000000
46	44.000000
47	57.000000
48	57.000000
49	59.000000
50	62.000000
51	62.000000
52	60.000000
53	58.000000
54	68.000000
55	70.000000
56	71.000000
57	68.000000
58	73.000000
59	72.000000
60	73.000000
61	70.000000
62	72.000000
63	72.000000
64	72.000000
65	72.000000
66	71.000000
67	71.000000
68	68.000000
69	71.000000
70	73.000000
71	64.000000
72	57.000000
73	57.000000
74	56.000000
75	56.000000
76	58.000000
77	58.000000
78	55.000000
79	58.000000
80	57.000000
81	58.000000
82	59.000000
83	63.000000
84	63.000000
85	57.000000
86	58.000000
87	67.000000
88	73.000000
89	70.000000
