# Supplementary material for: Localizing Tortoise Nests by Neural Networks
Source: PLoS One. 2016 Mar 17;11(3):e0151168. doi: 10.1371/journal.pone.0151168 (PMC4795789; doi:10.1371/journal.pone.0151168)
Supplement: S1 Dataset — (ZIP) [file pone.0151168.s005.zip › Train Validation pattern/T027/mote00.txt]

#Sensor: sensor01
#[ temp , accel ]
0	55.000000
1	56.000000
2	55.000000
3	54.000000
4	60.000000
5	55.000000
6	57.000000
7	59.000000
8	61.000000
9	57.000000
10	64.000000
11	70.000000
12	74.000000
13	70.000000
14	72.000000
15	71.000000
16	72.000000
17	73.000000
18	73.000000
19	73.000000
20	71.000000
21	73.000000
22	69.000000
23	69.000000
24	73.000000
25	69.000000
26	62.000000
27	58.000000
28	58.000000
29	57.000000
30	55.000000
31	56.000000
32	56.000000
33	57.000000
34	56.000000
35	56.000000
36	58.000000
37	56.000000
38	59.000000
39	57.000000
40	58.000000
41	56.000000
42	56.000000
43	56.000000
44	57.000000
45	57.000000
46	51.000000
47	61.000000
48	60.000000
49	62.000000
50	58.000000
51	62.000000
52	68.000000
53	69.000000
54	68.000000
55	70.000000
56	71.000000
57	71.000000
58	75.000000
59	72.000000
60	72.000000
61	72.000000
62	72.000000
63	72.000000
64	70.000000
65	70.000000
66	73.000000
67	68.000000
68	38.000000
69	59.000000
70	58.000000
71	57.000000
72	57.000000
73	57.000000
74	57.000000
75	57.000000
76	55.000000
77	57.000000
78	57.000000
79	57.000000
80	56.000000
81	57.000000
82	58.000000
83	59.000000
84	57.000000
85	57.000000
86	58.000000
87	58.000000
88	60.000000
89	60.000000
