# Supplementary material for: Localizing Tortoise Nests by Neural Networks
Source: PLoS One. 2016 Mar 17;11(3):e0151168. doi: 10.1371/journal.pone.0151168 (PMC4795789; doi:10.1371/journal.pone.0151168)
Supplement: S1 Dataset — (ZIP) [file pone.0151168.s005.zip › Train Validation pattern/T029/mote00.txt]

#Sensor: sensor01
#[ temp , accel ]
0	54.000000
1	55.000000
2	56.000000
3	56.000000
4	56.000000
5	57.000000
6	57.000000
7	59.000000
8	67.000000
9	70.000000
10	72.000000
11	69.000000
12	71.000000
13	72.000000
14	71.000000
15	72.000000
16	73.000000
17	72.000000
18	74.000000
19	69.000000
20	68.000000
21	69.000000
22	73.000000
23	67.000000
24	60.000000
25	58.000000
26	56.000000
27	57.000000
28	55.000000
29	56.000000
30	58.000000
31	56.000000
32	56.000000
33	57.000000
34	56.000000
35	56.000000
36	57.000000
37	57.000000
38	58.000000
39	55.000000
40	56.000000
41	55.000000
42	57.000000
43	57.000000
44	58.000000
45	61.000000
46	62.000000
47	54.000000
48	59.000000
49	64.000000
50	69.000000
51	69.000000
52	69.000000
53	74.000000
54	71.000000
55	72.000000
56	73.000000
57	72.000000
58	72.000000
59	73.000000
60	72.000000
61	72.000000
62	68.000000
63	71.000000
64	71.000000
65	66.000000
66	58.000000
67	58.000000
68	58.000000
69	57.000000
70	57.000000
71	57.000000
72	57.000000
73	57.000000
74	56.000000
75	57.000000
76	57.000000
77	57.000000
78	57.000000
79	58.000000
80	58.000000
81	58.000000
82	57.000000
83	58.000000
84	58.000000
85	60.000000
86	60.000000
87	62.000000
88	61.000000
89	58.000000
