# Supplementary material for: Localizing Tortoise Nests by Neural Networks
Source: PLoS One. 2016 Mar 17;11(3):e0151168. doi: 10.1371/journal.pone.0151168 (PMC4795789; doi:10.1371/journal.pone.0151168)
Supplement: S1 Dataset — (ZIP) [file pone.0151168.s005.zip › Train Validation pattern/T03/mote00.txt]

#Sensor: sensor01
#[ temp , accel ]
0	47.000000
1	46.000000
2	51.000000
3	53.000000
4	60.000000
5	61.000000
6	69.000000
7	65.000000
8	67.000000
9	67.000000
10	69.000000
11	66.000000
12	67.000000
13	67.000000
14	67.000000
15	67.000000
16	67.000000
17	68.000000
18	68.000000
19	66.000000
20	66.000000
21	66.000000
22	68.000000
23	69.000000
24	70.000000
25	67.000000
26	67.000000
27	67.000000
28	66.000000
29	65.000000
30	65.000000
31	68.000000
32	63.000000
33	65.000000
34	59.000000
35	60.000000
36	58.000000
37	53.000000
38	49.000000
39	48.000000
40	48.000000
41	48.000000
42	48.000000
43	48.000000
44	47.000000
45	47.000000
46	47.000000
47	47.000000
48	47.000000
49	48.000000
50	47.000000
51	47.000000
52	46.000000
53	47.000000
54	47.000000
55	47.000000
56	48.000000
57	47.000000
58	48.000000
59	49.000000
60	49.000000
61	48.000000
62	47.000000
63	49.000000
64	49.000000
65	58.000000
66	61.000000
67	68.000000
68	70.000000
69	71.000000
70	70.000000
71	68.000000
72	68.000000
73	69.000000
74	69.000000
75	67.000000
76	67.000000
77	67.000000
78	90.000000
79	66.000000
80	67.000000
81	65.000000
82	66.000000
83	65.000000
84	61.000000
85	63.000000
86	61.000000
87	58.000000
88	52.000000
89	51.000000
