# Supplementary material for: Localizing Tortoise Nests by Neural Networks
Source: PLoS One. 2016 Mar 17;11(3):e0151168. doi: 10.1371/journal.pone.0151168 (PMC4795789; doi:10.1371/journal.pone.0151168)
Supplement: S1 Dataset — (ZIP) [file pone.0151168.s005.zip › Train Validation pattern/T031/mote00.txt]

#Sensor: sensor01
#[ temp , accel ]
0	57.000000
1	58.000000
2	60.000000
3	60.000000
4	61.000000
5	56.000000
6	58.000000
7	64.000000
8	68.000000
9	71.000000
10	71.000000
11	72.000000
12	72.000000
13	70.000000
14	72.000000
15	73.000000
16	74.000000
17	73.000000
18	72.000000
19	72.000000
20	73.000000
21	71.000000
22	74.000000
23	73.000000
24	72.000000
25	72.000000
26	73.000000
27	72.000000
28	72.000000
29	72.000000
30	73.000000
31	74.000000
32	74.000000
33	73.000000
34	73.000000
35	70.000000
36	70.000000
37	69.000000
38	73.000000
39	64.000000
40	56.000000
41	57.000000
42	56.000000
43	55.000000
44	56.000000
45	56.000000
46	55.000000
47	56.000000
48	55.000000
49	56.000000
50	56.000000
51	54.000000
52	54.000000
53	67.000000
54	57.000000
55	58.000000
56	58.000000
57	58.000000
58	56.000000
59	56.000000
60	64.000000
61	70.000000
62	69.000000
63	66.000000
64	71.000000
65	72.000000
66	71.000000
67	72.000000
68	71.000000
69	73.000000
70	72.000000
71	73.000000
72	69.000000
73	68.000000
74	69.000000
75	71.000000
76	70.000000
77	64.000000
78	57.000000
79	56.000000
80	56.000000
81	56.000000
82	55.000000
83	55.000000
84	55.000000
85	55.000000
86	56.000000
87	55.000000
88	56.000000
89	56.000000
