# Supplementary material for: Localizing Tortoise Nests by Neural Networks
Source: PLoS One. 2016 Mar 17;11(3):e0151168. doi: 10.1371/journal.pone.0151168 (PMC4795789; doi:10.1371/journal.pone.0151168)
Supplement: S1 Dataset — (ZIP) [file pone.0151168.s005.zip › Train Validation pattern/T032/mote00.txt]

#Sensor: sensor01
#[ temp , accel ]
0	57.000000
1	57.000000
2	57.000000
3	58.000000
4	57.000000
5	55.000000
6	57.000000
7	61.000000
8	60.000000
9	61.000000
10	63.000000
11	58.000000
12	63.000000
13	69.000000
14	70.000000
15	71.000000
16	71.000000
17	69.000000
18	72.000000
19	72.000000
20	76.000000
21	77.000000
22	73.000000
23	73.000000
24	73.000000
25	74.000000
26	80.000000
27	73.000000
28	72.000000
29	73.000000
30	72.000000
31	73.000000
32	74.000000
33	77.000000
34	73.000000
35	75.000000
36	74.000000
37	70.000000
38	68.000000
39	72.000000
40	66.000000
41	61.000000
42	58.000000
43	57.000000
44	58.000000
45	57.000000
46	57.000000
47	57.000000
48	56.000000
49	56.000000
50	57.000000
51	57.000000
52	57.000000
53	57.000000
54	58.000000
55	58.000000
56	59.000000
57	59.000000
58	58.000000
59	57.000000
60	58.000000
61	58.000000
62	61.000000
63	63.000000
64	60.000000
65	60.000000
66	61.000000
67	64.000000
68	70.000000
69	74.000000
70	72.000000
71	72.000000
72	74.000000
73	73.000000
74	75.000000
75	69.000000
76	74.000000
77	73.000000
78	71.000000
79	72.000000
80	72.000000
81	73.000000
82	74.000000
83	74.000000
84	71.000000
85	68.000000
86	69.000000
87	71.000000
88	63.000000
89	55.000000
