# Supplementary material for: Localizing Tortoise Nests by Neural Networks
Source: PLoS One. 2016 Mar 17;11(3):e0151168. doi: 10.1371/journal.pone.0151168 (PMC4795789; doi:10.1371/journal.pone.0151168)
Supplement: S1 Dataset — (ZIP) [file pone.0151168.s005.zip › Train Validation pattern/T033/mote00.txt]

#Sensor: sensor01
#[ temp , accel ]
0	74.000000
1	58.000000
2	55.000000
3	56.000000
4	55.000000
5	56.000000
6	55.000000
7	57.000000
8	57.000000
9	61.000000
10	63.000000
11	61.000000
12	62.000000
13	57.000000
14	63.000000
15	68.000000
16	65.000000
17	68.000000
18	68.000000
19	72.000000
20	71.000000
21	69.000000
22	72.000000
23	69.000000
24	72.000000
25	71.000000
26	71.000000
27	69.000000
28	70.000000
29	71.000000
30	68.000000
31	61.000000
32	58.000000
33	56.000000
34	56.000000
35	56.000000
36	55.000000
37	56.000000
38	54.000000
39	55.000000
40	55.000000
41	56.000000
42	55.000000
43	57.000000
44	56.000000
45	56.000000
46	56.000000
47	57.000000
48	57.000000
49	57.000000
50	58.000000
51	57.000000
52	55.000000
53	55.000000
54	57.000000
55	57.000000
56	59.000000
57	60.000000
58	59.000000
59	63.000000
60	60.000000
61	67.000000
62	68.000000
63	71.000000
64	71.000000
65	69.000000
66	73.000000
67	73.000000
68	74.000000
69	71.000000
70	92.000000
71	73.000000
72	73.000000
73	69.000000
74	74.000000
75	76.000000
76	74.000000
77	73.000000
78	72.000000
79	73.000000
80	73.000000
81	75.000000
82	74.000000
83	72.000000
84	70.000000
85	79.000000
86	68.000000
87	62.000000
88	58.000000
89	57.000000
