# Supplementary material for: Localizing Tortoise Nests by Neural Networks
Source: PLoS One. 2016 Mar 17;11(3):e0151168. doi: 10.1371/journal.pone.0151168 (PMC4795789; doi:10.1371/journal.pone.0151168)
Supplement: S1 Dataset — (ZIP) [file pone.0151168.s005.zip › Train Validation pattern/T034/mote00.txt]

#Sensor: sensor01
#[ temp , accel ]
0	56.000000
1	56.000000
2	54.000000
3	55.000000
4	57.000000
5	56.000000
6	57.000000
7	59.000000
8	56.000000
9	57.000000
10	70.000000
11	70.000000
12	71.000000
13	71.000000
14	71.000000
15	73.000000
16	70.000000
17	72.000000
18	73.000000
19	73.000000
20	70.000000
21	70.000000
22	69.000000
23	70.000000
24	72.000000
25	67.000000
26	59.000000
27	57.000000
28	57.000000
29	57.000000
30	55.000000
31	55.000000
32	56.000000
33	57.000000
34	56.000000
35	56.000000
36	58.000000
37	56.000000
38	57.000000
39	58.000000
40	57.000000
41	55.000000
42	56.000000
43	55.000000
44	57.000000
45	58.000000
46	61.000000
47	61.000000
48	62.000000
49	56.000000
50	61.000000
51	66.000000
52	68.000000
53	69.000000
54	68.000000
55	72.000000
56	70.000000
57	72.000000
58	73.000000
59	69.000000
60	73.000000
61	73.000000
62	73.000000
63	70.000000
64	70.000000
65	74.000000
66	71.000000
67	64.000000
68	55.000000
69	59.000000
70	36.000000
71	57.000000
72	56.000000
73	57.000000
74	59.000000
75	58.000000
76	57.000000
77	57.000000
78	57.000000
79	57.000000
80	58.000000
81	58.000000
82	58.000000
83	57.000000
84	57.000000
85	58.000000
86	59.000000
87	62.000000
88	60.000000
89	63.000000
