# Supplementary material for: Localizing Tortoise Nests by Neural Networks
Source: PLoS One. 2016 Mar 17;11(3):e0151168. doi: 10.1371/journal.pone.0151168 (PMC4795789; doi:10.1371/journal.pone.0151168)
Supplement: S1 Dataset — (ZIP) [file pone.0151168.s005.zip › Train Validation pattern/T035/mote00.txt]

#Sensor: sensor01
#[ temp , accel ]
0	60.000000
1	57.000000
2	62.000000
3	62.000000
4	57.000000
5	65.000000
6	69.000000
7	68.000000
8	70.000000
9	71.000000
10	67.000000
11	72.000000
12	71.000000
13	71.000000
14	73.000000
15	69.000000
16	71.000000
17	72.000000
18	71.000000
19	69.000000
20	68.000000
21	70.000000
22	68.000000
23	62.000000
24	57.000000
25	56.000000
26	57.000000
27	56.000000
28	55.000000
29	56.000000
30	54.000000
31	58.000000
32	59.000000
33	59.000000
34	60.000000
35	59.000000
36	62.000000
37	59.000000
38	63.000000
39	68.000000
40	71.000000
41	68.000000
42	71.000000
43	71.000000
44	71.000000
45	71.000000
46	71.000000
47	70.000000
48	72.000000
49	73.000000
50	72.000000
51	72.000000
52	71.000000
53	72.000000
54	73.000000
55	73.000000
56	72.000000
57	73.000000
58	72.000000
59	72.000000
60	72.000000
61	72.000000
62	71.000000
63	72.000000
64	71.000000
65	71.000000
66	71.000000
67	71.000000
68	71.000000
69	71.000000
70	71.000000
71	71.000000
72	71.000000
73	71.000000
74	72.000000
75	73.000000
76	72.000000
77	73.000000
78	71.000000
79	70.000000
80	69.000000
81	71.000000
82	69.000000
83	61.000000
84	57.000000
85	57.000000
86	56.000000
87	58.000000
88	56.000000
89	54.000000
