# Supplementary material for: Localizing Tortoise Nests by Neural Networks
Source: PLoS One. 2016 Mar 17;11(3):e0151168. doi: 10.1371/journal.pone.0151168 (PMC4795789; doi:10.1371/journal.pone.0151168)
Supplement: S1 Dataset — (ZIP) [file pone.0151168.s005.zip › Train Validation pattern/T036/mote00.txt]

#Sensor: sensor01
#[ temp , accel ]
0	61.000000
1	57.000000
2	57.000000
3	56.000000
4	58.000000
5	56.000000
6	54.000000
7	55.000000
8	57.000000
9	58.000000
10	60.000000
11	59.000000
12	62.000000
13	60.000000
14	62.000000
15	66.000000
16	69.000000
17	67.000000
18	68.000000
19	71.000000
20	70.000000
21	71.000000
22	68.000000
23	68.000000
24	68.000000
25	70.000000
26	68.000000
27	62.000000
28	57.000000
29	57.000000
30	57.000000
31	56.000000
32	55.000000
33	57.000000
34	58.000000
35	57.000000
36	55.000000
37	56.000000
38	57.000000
39	57.000000
40	58.000000
41	60.000000
42	60.000000
43	56.000000
44	63.000000
45	66.000000
46	71.000000
47	68.000000
48	67.000000
49	69.000000
50	71.000000
51	72.000000
52	74.000000
53	70.000000
54	71.000000
55	72.000000
56	71.000000
57	68.000000
58	68.000000
59	61.000000
60	69.000000
61	64.000000
62	58.000000
63	55.000000
64	56.000000
65	55.000000
66	55.000000
67	56.000000
68	57.000000
69	56.000000
70	56.000000
71	55.000000
72	54.000000
73	55.000000
74	55.000000
75	56.000000
76	56.000000
77	56.000000
78	54.000000
79	54.000000
80	54.000000
81	55.000000
82	57.000000
83	59.000000
84	59.000000
85	58.000000
86	54.000000
87	58.000000
88	54.000000
89	59.000000
