# Supplementary material for: Localizing Tortoise Nests by Neural Networks
Source: PLoS One. 2016 Mar 17;11(3):e0151168. doi: 10.1371/journal.pone.0151168 (PMC4795789; doi:10.1371/journal.pone.0151168)
Supplement: S1 Dataset — (ZIP) [file pone.0151168.s005.zip › Train Validation pattern/T037/mote00.txt]

#Sensor: sensor01
#[ temp , accel ]
0	60.000000
1	56.000000
2	56.000000
3	56.000000
4	57.000000
5	55.000000
6	55.000000
7	54.000000
8	58.000000
9	44.000000
10	57.000000
11	56.000000
12	55.000000
13	57.000000
14	59.000000
15	60.000000
16	52.000000
17	58.000000
18	57.000000
19	64.000000
20	68.000000
21	70.000000
22	71.000000
23	70.000000
24	70.000000
25	71.000000
26	71.000000
27	72.000000
28	71.000000
29	70.000000
30	70.000000
31	68.000000
32	67.000000
33	66.000000
34	69.000000
35	63.000000
36	59.000000
37	57.000000
38	56.000000
39	55.000000
40	57.000000
41	56.000000
42	56.000000
43	55.000000
44	57.000000
45	58.000000
46	58.000000
47	58.000000
48	57.000000
49	58.000000
50	58.000000
51	69.000000
52	69.000000
53	71.000000
54	68.000000
55	71.000000
56	73.000000
57	71.000000
58	72.000000
59	72.000000
60	72.000000
61	73.000000
62	73.000000
63	72.000000
64	72.000000
65	73.000000
66	72.000000
67	72.000000
68	72.000000
69	72.000000
70	72.000000
71	72.000000
72	72.000000
73	71.000000
74	71.000000
75	72.000000
76	72.000000
77	71.000000
78	72.000000
79	71.000000
80	71.000000
81	73.000000
82	73.000000
83	72.000000
84	69.000000
85	70.000000
86	73.000000
87	68.000000
88	61.000000
89	58.000000
