# Supplementary material for: Localizing Tortoise Nests by Neural Networks
Source: PLoS One. 2016 Mar 17;11(3):e0151168. doi: 10.1371/journal.pone.0151168 (PMC4795789; doi:10.1371/journal.pone.0151168)
Supplement: S1 Dataset — (ZIP) [file pone.0151168.s005.zip › Train Validation pattern/T038/mote00.txt]

#Sensor: sensor01
#[ temp , accel ]
0	56.000000
1	56.000000
2	56.000000
3	57.000000
4	56.000000
5	56.000000
6	59.000000
7	59.000000
8	61.000000
9	61.000000
10	64.000000
11	32.000000
12	64.000000
13	71.000000
14	70.000000
15	66.000000
16	73.000000
17	71.000000
18	71.000000
19	71.000000
20	162.000000
21	74.000000
22	72.000000
23	69.000000
24	70.000000
25	68.000000
26	74.000000
27	67.000000
28	62.000000
29	58.000000
30	57.000000
31	56.000000
32	56.000000
33	54.000000
34	55.000000
35	53.000000
36	57.000000
37	60.000000
38	59.000000
39	60.000000
40	61.000000
41	62.000000
42	61.000000
43	61.000000
44	82.000000
45	72.000000
46	70.000000
47	70.000000
48	73.000000
49	71.000000
50	72.000000
51	69.000000
52	73.000000
53	74.000000
54	67.000000
55	72.000000
56	72.000000
57	72.000000
58	72.000000
59	73.000000
60	74.000000
61	71.000000
62	73.000000
63	73.000000
64	72.000000
65	70.000000
66	70.000000
67	75.000000
68	69.000000
69	61.000000
70	57.000000
71	56.000000
72	55.000000
73	56.000000
74	55.000000
75	55.000000
76	56.000000
77	57.000000
78	54.000000
79	53.000000
80	54.000000
81	54.000000
82	54.000000
83	54.000000
84	54.000000
85	55.000000
86	54.000000
87	52.000000
88	51.000000
89	54.000000
