# Supplementary material for: Localizing Tortoise Nests by Neural Networks
Source: PLoS One. 2016 Mar 17;11(3):e0151168. doi: 10.1371/journal.pone.0151168 (PMC4795789; doi:10.1371/journal.pone.0151168)
Supplement: S1 Dataset — (ZIP) [file pone.0151168.s005.zip › Train Validation pattern/T039/mote00.txt]

#Sensor: sensor01
#[ temp , accel ]
0	46.000000
1	50.000000
2	50.000000
3	52.000000
4	50.000000
5	49.000000
6	49.000000
7	49.000000
8	49.000000
9	50.000000
10	48.000000
11	53.000000
12	47.000000
13	51.000000
14	51.000000
15	51.000000
16	51.000000
17	53.000000
18	55.000000
19	52.000000
20	52.000000
21	52.000000
22	48.000000
23	51.000000
24	51.000000
25	52.000000
26	52.000000
27	53.000000
28	52.000000
29	52.000000
30	52.000000
31	52.000000
32	54.000000
33	51.000000
34	50.000000
35	51.000000
36	52.000000
37	51.000000
38	51.000000
39	52.000000
40	52.000000
41	52.000000
42	51.000000
43	51.000000
44	51.000000
45	52.000000
46	52.000000
47	52.000000
48	50.000000
49	51.000000
50	52.000000
51	51.000000
52	49.000000
53	49.000000
54	49.000000
55	49.000000
56	49.000000
57	52.000000
58	51.000000
59	51.000000
60	51.000000
61	51.000000
62	51.000000
63	51.000000
64	55.000000
65	56.000000
66	48.000000
67	60.000000
68	52.000000
69	50.000000
70	51.000000
71	52.000000
72	53.000000
73	52.000000
74	53.000000
75	51.000000
76	52.000000
77	52.000000
78	53.000000
79	50.000000
80	50.000000
81	51.000000
82	51.000000
83	51.000000
84	51.000000
85	51.000000
86	52.000000
87	51.000000
88	51.000000
89	51.000000
