# Supplementary material for: Localizing Tortoise Nests by Neural Networks
Source: PLoS One. 2016 Mar 17;11(3):e0151168. doi: 10.1371/journal.pone.0151168 (PMC4795789; doi:10.1371/journal.pone.0151168)
Supplement: S1 Dataset — (ZIP) [file pone.0151168.s005.zip › Train Validation pattern/T04/mote00.txt]

#Sensor: sensor01
#[ temp , accel ]
0	48.000000
1	51.000000
2	58.000000
3	61.000000
4	65.000000
5	69.000000
6	70.000000
7	70.000000
8	69.000000
9	69.000000
10	69.000000
11	68.000000
12	68.000000
13	67.000000
14	67.000000
15	68.000000
16	68.000000
17	67.000000
18	67.000000
19	67.000000
20	67.000000
21	68.000000
22	61.000000
23	66.000000
24	68.000000
25	68.000000
26	69.000000
27	69.000000
28	67.000000
29	67.000000
30	70.000000
31	68.000000
32	68.000000
33	67.000000
34	66.000000
35	63.000000
36	63.000000
37	59.000000
38	55.000000
39	50.000000
40	48.000000
41	48.000000
42	47.000000
43	46.000000
44	47.000000
45	47.000000
46	47.000000
47	47.000000
48	48.000000
49	48.000000
50	48.000000
51	47.000000
52	47.000000
53	47.000000
54	42.000000
55	47.000000
56	47.000000
57	48.000000
58	47.000000
59	48.000000
60	46.000000
61	48.000000
62	48.000000
63	34.000000
64	46.000000
65	51.000000
66	56.000000
67	62.000000
68	65.000000
69	71.000000
70	72.000000
71	71.000000
72	70.000000
73	70.000000
74	66.000000
75	67.000000
76	67.000000
77	69.000000
78	68.000000
79	66.000000
80	67.000000
81	70.000000
82	67.000000
83	65.000000
84	68.000000
85	62.000000
86	59.000000
87	56.000000
88	50.000000
89	50.000000
