# Supplementary material for: Localizing Tortoise Nests by Neural Networks
Source: PLoS One. 2016 Mar 17;11(3):e0151168. doi: 10.1371/journal.pone.0151168 (PMC4795789; doi:10.1371/journal.pone.0151168)
Supplement: S1 Dataset — (ZIP) [file pone.0151168.s005.zip › Train Validation pattern/T040/mote00.txt]

#Sensor: sensor01
#[ temp , accel ]
0	53.000000
1	52.000000
2	52.000000
3	53.000000
4	53.000000
5	53.000000
6	53.000000
7	53.000000
8	54.000000
9	54.000000
10	55.000000
11	54.000000
12	55.000000
13	54.000000
14	54.000000
15	53.000000
16	56.000000
17	54.000000
18	54.000000
19	53.000000
20	54.000000
21	53.000000
22	53.000000
23	53.000000
24	59.000000
25	52.000000
26	53.000000
27	53.000000
28	53.000000
29	54.000000
30	52.000000
31	53.000000
32	52.000000
33	50.000000
34	51.000000
35	50.000000
36	52.000000
37	53.000000
38	51.000000
39	52.000000
40	54.000000
41	52.000000
42	53.000000
43	53.000000
44	55.000000
45	55.000000
46	55.000000
47	40.000000
48	51.000000
49	38.000000
50	47.000000
51	65.000000
52	46.000000
53	48.000000
54	55.000000
55	50.000000
56	43.000000
57	47.000000
58	50.000000
59	41.000000
60	41.000000
61	38.000000
62	40.000000
63	44.000000
64	43.000000
65	45.000000
66	42.000000
67	44.000000
68	48.000000
69	52.000000
70	43.000000
71	49.000000
72	42.000000
73	44.000000
74	45.000000
75	49.000000
76	45.000000
77	38.000000
78	48.000000
79	48.000000
80	44.000000
81	38.000000
82	44.000000
83	49.000000
84	42.000000
85	44.000000
86	51.000000
87	51.000000
88	38.000000
89	49.000000
